# Supplementary material for: External acidity as performance descriptor in polyolefin cracking using zeolite-based materials
Source: Nat Commun. 2025 Mar 26;16:2980. doi: 10.1038/s41467-025-57158-1 (PMC11947190; doi:10.1038/s41467-025-57158-1)
Supplement: Supplementary file 3 — Source Data [file 41467_2025_57158_MOESM3_ESM.zip]

Archive with 21 entries (21 files):
- Model1_end.cif
- Model1_start.cif
- Model1_TS.cif
- Model2_end.cif
- Model2_start.cif
- Model2_TS.cif
- Model3_end.cif
- Model3_start.cif
- Model3_TS.cif
- Model4_end.cif
- Model4_start.cif
- Model4_TS.cif
- Model5_end.cif
- Model5_start.cif
- Model5_TS.cif
- Model6_end.cif
- Model6_start.cif
- Model6_TS.cif
- Model7_end.cif
- Model7_start.cif
- Model7_TS.cif
