# Supplementary material for: External acidity as performance descriptor in polyolefin cracking using zeolite-based materials
Source: Nat Commun. 2025 Mar 26;16:2980. doi: 10.1038/s41467-025-57158-1 (PMC11947190; doi:10.1038/s41467-025-57158-1)
Supplement: Supplementary file 3 — Source Data [file 41467_2025_57158_MOESM3_ESM.zip › Model1_end.cif]

data_Model1_end

_cell_length_a                        17.2988134349751306
_cell_length_b                        17.2988134349751306
_cell_length_c                        17.2988134349751306
_cell_angle_alpha                     60.0000000000000071
_cell_angle_beta                      59.9999999999999929
_cell_angle_gamma                     59.9999999999999929


_symmetry_space_group_name_H-M     'P 1'
_symmetry_Int_Tables_number        1


loop_
_atom_site_label
_atom_site_fract_x
_atom_site_fract_y
_atom_site_fract_z
Si  0.790933  0.596189  0.133018
Si  0.969547  0.130772  0.598291
Si  0.613033  0.771103  0.955484
Si  0.147149  0.951781  0.776348
Si  0.616501  0.126119  0.776938
Si  0.148356  0.594903  0.954441
Si  0.789531  0.952072  0.597320
Si  0.969934  0.773198  0.133033
Si  0.146309  0.775283  0.597847
Si  0.612528  0.951158  0.135491
Si  0.968999  0.595113  0.775168
Si  0.788160  0.132004  0.956095
Si  0.148717  0.595691  0.775811
Si  0.612612  0.130725  0.955142
Si  0.969793  0.773331  0.597465
Si  0.789633  0.951958  0.134549
Si  0.790449  0.130190  0.597235
Si  0.968828  0.595701  0.135404
Si  0.613621  0.949523  0.775416
Si  0.149379  0.771307  0.954994
Si  0.613261  0.772232  0.133540
Si  0.148855  0.953693  0.597648
Si  0.791008  0.595837  0.954329
Si  0.968224  0.127750  0.777298
O  0.336858  0.308119  0.809641
Si  0.041007  0.845627  0.382458
Si  0.397190  0.203132  0.024706
Si  0.861875  0.023633  0.205627
Si  0.397655  0.845362  0.205737
Si  0.864418  0.380094  0.024479
Si  0.220275  0.024709  0.382774
Si  0.038326  0.202978  0.848321
Si  0.862339  0.203699  0.382337
Si  0.398132  0.022189  0.847334
Si  0.041139  0.381580  0.207406
Si  0.220409  0.844834  0.026104
Si  0.865349  0.380264  0.204100
Si  0.397615  0.844157  0.026495
Si  0.040342  0.203802  0.383694
Si  0.218549  0.025294  0.848436
Si  0.220247  0.845697  0.382762
Si  0.039259  0.380591  0.842966
Si  0.398212  0.023357  0.205966
Si  0.860712  0.203894  0.026451
Si  0.399555  0.201656  0.847616
Si  0.862172  0.024142  0.382471
Si  0.217546  0.379453  0.026434
Si  0.040541  0.846079  0.205110
O  0.996206  0.489773  0.777955
O  0.217409  0.775571  0.490479
O  0.505309  0.983756  0.206894
O  0.790495  0.202607  0.990385
O  0.505116  0.774219  0.991028
O  0.795699  0.487971  0.202548
O  0.005540  0.200883  0.491360
O  0.213516  0.990671  0.779526
O  0.791474  0.989350  0.489632
O  0.509676  0.196984  0.781071
O  0.221229  0.487536  0.984126
O  0.004483  0.776927  0.202651
O  0.794496  0.488028  0.989501
O  0.505317  0.775711  0.203984
O  0.218386  0.989760  0.490090
O  0.006366  0.194776  0.779524
O  0.006739  0.775081  0.489714
O  0.182176  0.366901  0.965867
O  0.505331  0.203920  0.983986
O  0.792927  0.985940  0.204825
O  0.505953  0.984152  0.778721
O  0.791293  0.201024  0.490089
O  0.999323  0.489069  0.208413
O  0.218409  0.774852  0.990577
O  0.860860  0.135597  0.849658
O  0.642490  0.845059  0.138155
O  0.154779  0.847325  0.624688
O  0.862085  0.627750  0.847498
O  0.156240  0.843869  0.847717
O  0.863356  0.136096  0.624996
O  0.862294  0.627075  0.137923
O  0.642345  0.842756  0.848152
O  0.863350  0.846066  0.137479
O  0.147675  0.630944  0.848415
O  0.647101  0.130820  0.848855
O  0.862442  0.845506  0.624734
O  0.147617  0.839274  0.132896
O  0.373713  0.127905  0.840090
O  0.857022  0.130883  0.353723
O  0.149317  0.357417  0.137233
O  0.853726  0.130759  0.133473
O  0.147876  0.840760  0.353282
O  0.146187  0.352687  0.829247
O  0.373825  0.129944  0.132312
O  0.145927  0.131938  0.843954
O  0.859114  0.352689  0.131245
O  0.369824  0.838651  0.133271
O  0.147044  0.131082  0.354490
O  0.039955  0.802773  0.023872
O  0.624968  0.017746  0.805866
O  0.820529  0.021178  0.606652
O  0.040842  0.601065  0.027913
O  0.818294  0.023119  0.026049
O  0.037387  0.807558  0.605382
O  0.040727  0.600918  0.805423
O  0.618803  0.023118  0.027557
O  0.036188  0.017556  0.807217
O  0.820737  0.605735  0.024083
O  0.621501  0.802746  0.024714
O  0.039449  0.021948  0.606944
O  0.969638  0.170475  0.957985
O  0.387701  0.954777  0.175196
O  0.189970  0.954525  0.374259
O  0.972549  0.369678  0.954414
O  0.189501  0.954143  0.957249
O  0.970826  0.172266  0.375608
O  0.974591  0.369875  0.174993
O  0.388301  0.953081  0.956925
O  0.971630  0.955500  0.173940
Al  0.218872  0.378828  0.847014
O  0.389703  0.167292  0.958602
O  0.971163  0.954566  0.374492
O  0.684294  0.164023  0.669125
O  0.971415  0.666430  0.168999
O  0.184032  0.664136  0.957775
O  0.683063  0.953023  0.667990
O  0.180042  0.669623  0.668681
O  0.681104  0.166939  0.958015
O  0.683052  0.952812  0.169924
O  0.972415  0.666954  0.667983
O  0.683010  0.665103  0.168739
O  0.183219  0.954747  0.668653
O  0.969382  0.164417  0.670357
O  0.682852  0.664107  0.958679
O  0.327712  0.810359  0.313141
O  0.028169  0.312275  0.812183
O  0.826909  0.310086  0.025368
O  0.326890  0.022686  0.312174
O  0.829136  0.310490  0.311419
O  0.327126  0.809486  0.024973
O  0.326300  0.021551  0.813419
O  0.037318  0.310765  0.314689
O  0.225254  0.493590  0.775872
O  0.828148  0.021485  0.312300
O  0.038428  0.811883  0.311925
O  0.326620  0.309656  0.023203
H  0.361867  0.439602  0.837208
H  0.426048  0.574720  0.751922
H  0.434330  0.622644  0.428826
H  0.409782  0.485247  0.924177
H  0.459050  0.590190  0.573552
C  0.421928  0.551848  0.576757
H  0.415479  0.513067  0.477573
H  0.406552  0.408579  0.658951
H  0.526304  0.403982  0.893082
H  0.404997  0.460281  0.722095
H  0.529271  0.514352  0.449173
C  0.479904  0.476979  0.869275
C  0.434478  0.433610  0.787565
H  0.509020  0.525151  0.861425
H  0.345426  0.588777  0.601110
H  0.543757  0.495387  0.718423
C  0.446441  0.451667  0.641617
C  0.452685  0.549467  0.477069
H  0.521663  0.411402  0.631038
C  0.473369  0.501456  0.773134
H  0.480499  0.359995  0.796404
