# Supplementary material for: External acidity as performance descriptor in polyolefin cracking using zeolite-based materials
Source: Nat Commun. 2025 Mar 26;16:2980. doi: 10.1038/s41467-025-57158-1 (PMC11947190; doi:10.1038/s41467-025-57158-1)
Supplement: Supplementary file 3 — Source Data [file 41467_2025_57158_MOESM3_ESM.zip › Model1_start.cif]

data_Model1_start

_cell_length_a                        17.2988134349751306
_cell_length_b                        17.2988134349751306
_cell_length_c                        17.2988134349751306
_cell_angle_alpha                     60.0000000000000071
_cell_angle_beta                      59.9999999999999929
_cell_angle_gamma                     59.9999999999999929


_symmetry_space_group_name_H-M     'P 1'
_symmetry_Int_Tables_number        1


loop_
_atom_site_label
_atom_site_fract_x
_atom_site_fract_y
_atom_site_fract_z
Si  0.791487  0.592233  0.133625
Si  0.971443  0.127173  0.596945
Si  0.614223  0.767938  0.954706
Si  0.149016  0.949043  0.774676
Si  0.618208  0.123006  0.775072
Si  0.149901  0.590729  0.956542
Si  0.790692  0.948475  0.596395
Si  0.971042  0.770047  0.131909
Si  0.147389  0.774416  0.595184
Si  0.614119  0.948354  0.133118
Si  0.969358  0.590517  0.774810
Si  0.789814  0.128170  0.954710
Si  0.147099  0.597106  0.773863
Si  0.613951  0.127488  0.953861
Si  0.971474  0.770690  0.596616
Si  0.790878  0.948676  0.133201
Si  0.792780  0.125803  0.596110
Si  0.970211  0.592677  0.133805
Si  0.615282  0.946564  0.774911
Si  0.150076  0.769414  0.953780
Si  0.614350  0.768911  0.132917
Si  0.151626  0.951018  0.595845
Si  0.792148  0.592587  0.954277
Si  0.969593  0.124253  0.775784
O  0.337376  0.304537  0.809006
Si  0.042508  0.841933  0.381377
Si  0.398790  0.199366  0.023235
Si  0.862830  0.020125  0.204841
Si  0.398957  0.841915  0.204481
Si  0.864705  0.376650  0.023888
Si  0.222040  0.021758  0.381117
Si  0.039820  0.198722  0.847632
Si  0.864395  0.199361  0.381165
Si  0.399274  0.019247  0.846650
Si  0.042667  0.377376  0.205791
Si  0.221459  0.841855  0.025527
Si  0.865772  0.376833  0.203696
Si  0.398975  0.840710  0.025529
Si  0.041912  0.200286  0.382117
Si  0.220186  0.021957  0.847619
Si  0.221223  0.843237  0.380682
Si  0.037693  0.377636  0.842104
Si  0.399263  0.020413  0.203791
Si  0.861828  0.200246  0.025613
Si  0.402281  0.197888  0.845066
Si  0.862810  0.020324  0.381855
Si  0.219325  0.377305  0.026096
Si  0.041799  0.842544  0.204446
O  0.993213  0.486473  0.777406
O  0.216732  0.772641  0.488894
O  0.506551  0.982480  0.203307
O  0.792584  0.198643  0.988865
O  0.506493  0.770705  0.990346
O  0.795966  0.484176  0.202977
O  0.007150  0.197062  0.489840
O  0.214660  0.988272  0.778345
O  0.792086  0.985582  0.488975
O  0.511371  0.191266  0.777304
O  0.220454  0.484476  0.991314
O  0.006279  0.773522  0.201108
O  0.796541  0.485009  0.986992
O  0.506445  0.772446  0.202712
O  0.220573  0.987177  0.488251
O  0.008081  0.190474  0.778898
O  0.010495  0.770872  0.489291
O  0.180704  0.374591  0.960836
O  0.506443  0.198420  0.986438
O  0.794146  0.982597  0.203550
O  0.507383  0.982625  0.777996
O  0.794259  0.196288  0.488897
O  0.004103  0.485385  0.204111
O  0.218579  0.772123  0.990402
O  0.862501  0.131688  0.848224
O  0.643581  0.841681  0.137537
O  0.157877  0.844145  0.622865
O  0.864658  0.625472  0.847847
O  0.157640  0.841363  0.846364
O  0.865839  0.131023  0.624252
O  0.863441  0.622641  0.138224
O  0.643319  0.839442  0.847371
O  0.864275  0.842395  0.136963
O  0.153675  0.619847  0.849190
O  0.646576  0.129568  0.847355
O  0.863696  0.841398  0.623521
O  0.148832  0.836520  0.132384
O  0.372103  0.125502  0.840236
O  0.858779  0.126692  0.352580
O  0.150849  0.349646  0.136286
O  0.855095  0.127228  0.132595
O  0.149047  0.838829  0.350538
O  0.144481  0.354170  0.826539
O  0.372294  0.127027  0.130964
O  0.147614  0.128745  0.843408
O  0.859411  0.350041  0.130236
O  0.370722  0.835044  0.132419
O  0.149049  0.128256  0.352635
O  0.040482  0.800171  0.022445
O  0.628420  0.013441  0.805327
O  0.823288  0.016657  0.605037
O  0.040351  0.601187  0.024689
O  0.820722  0.019251  0.024603
O  0.037646  0.805378  0.606365
O  0.046354  0.587837  0.806624
O  0.622166  0.018710  0.024503
O  0.037856  0.014127  0.805134
O  0.822092  0.601145  0.024576
O  0.623240  0.799146  0.023851
O  0.042014  0.018321  0.605874
O  0.971160  0.167452  0.957343
O  0.389172  0.951391  0.173301
O  0.190535  0.951486  0.374061
O  0.973387  0.365423  0.953793
O  0.190488  0.951109  0.956439
O  0.973279  0.168164  0.373427
O  0.975064  0.367164  0.173480
O  0.389881  0.949691  0.956064
O  0.972674  0.951898  0.173674
Al  0.220144  0.368146  0.850323
O  0.392664  0.164072  0.955771
O  0.971577  0.950188  0.374499
O  0.686930  0.159244  0.667691
O  0.973264  0.662980  0.167493
O  0.184710  0.662735  0.955284
O  0.684553  0.949309  0.667535
O  0.179863  0.667770  0.667983
O  0.682903  0.162696  0.957185
O  0.684228  0.950217  0.167982
O  0.976100  0.663782  0.668146
O  0.684072  0.661820  0.168216
O  0.186121  0.951424  0.667009
O  0.971283  0.161354  0.668606
O  0.684630  0.661019  0.957472
O  0.328493  0.808068  0.311710
O  0.029906  0.308298  0.810546
O  0.827582  0.306633  0.024558
O  0.328700  0.018749  0.310491
O  0.830892  0.306066  0.310376
O  0.328361  0.806469  0.023668
O  0.328035  0.017641  0.812673
O  0.037794  0.307692  0.313496
O  0.228518  0.490263  0.766646
O  0.828805  0.017884  0.311584
O  0.039347  0.807630  0.311666
O  0.327199  0.305701  0.020823
H  0.362327  0.527890  0.787661
H  0.516505  0.550213  0.733297
H  0.447376  0.696373  0.446044
H  0.421736  0.505718  0.908885
H  0.493043  0.619954  0.591037
C  0.439771  0.602435  0.591424
H  0.398000  0.608838  0.487721
H  0.399335  0.479943  0.647845
H  0.484842  0.384475  0.920571
H  0.294308  0.489146  0.725728
H  0.522024  0.577325  0.456040
C  0.489206  0.456106  0.878532
C  0.430165  0.477253  0.758433
H  0.545473  0.459668  0.887997
H  0.370396  0.649598  0.623212
H  0.576401  0.429300  0.745180
C  0.447657  0.499458  0.654480
C  0.452534  0.622308  0.489923
H  0.517887  0.451659  0.624889
C  0.508423  0.479795  0.774118
H  0.422789  0.406563  0.800337
