# Supplementary material for: External acidity as performance descriptor in polyolefin cracking using zeolite-based materials
Source: Nat Commun. 2025 Mar 26;16:2980. doi: 10.1038/s41467-025-57158-1 (PMC11947190; doi:10.1038/s41467-025-57158-1)
Supplement: Supplementary file 3 — Source Data [file 41467_2025_57158_MOESM3_ESM.zip › Model1_TS.cif]

data_Model1_TS

_cell_length_a                        17.2988134349751306
_cell_length_b                        17.2988134349751306
_cell_length_c                        17.2988134349751306
_cell_angle_alpha                     60.0000000000000071
_cell_angle_beta                      59.9999999999999929
_cell_angle_gamma                     59.9999999999999929


_symmetry_space_group_name_H-M     'P 1'
_symmetry_Int_Tables_number        1


loop_
_atom_site_label
_atom_site_fract_x
_atom_site_fract_y
_atom_site_fract_z
Si  0.791434  0.595144  0.134742
Si  0.970562  0.129521  0.598627
Si  0.614555  0.769918  0.955942
Si  0.147756  0.950756  0.776987
Si  0.616918  0.125919  0.776564
Si  0.148397  0.594146  0.955341
Si  0.790486  0.950953  0.597564
Si  0.970563  0.772715  0.133515
Si  0.147240  0.775120  0.597801
Si  0.613623  0.950911  0.134983
Si  0.970826  0.592935  0.775346
Si  0.788854  0.131738  0.956089
Si  0.152349  0.593782  0.774987
Si  0.613328  0.130368  0.954895
Si  0.971226  0.772893  0.597874
Si  0.790583  0.951586  0.134335
Si  0.791556  0.129101  0.597467
Si  0.969670  0.594864  0.136215
Si  0.614638  0.948568  0.775766
Si  0.150260  0.770379  0.955676
Si  0.614257  0.771458  0.134286
Si  0.150382  0.952827  0.597866
Si  0.793546  0.595648  0.954450
Si  0.969370  0.126543  0.777487
O  0.336139  0.305826  0.811490
Si  0.042130  0.844896  0.382796
Si  0.398026  0.201967  0.024526
Si  0.863091  0.023065  0.205551
Si  0.398744  0.844535  0.206074
Si  0.866503  0.379273  0.023925
Si  0.221625  0.023878  0.383111
Si  0.039984  0.201341  0.848581
Si  0.863724  0.202548  0.382404
Si  0.399391  0.020175  0.847740
Si  0.042368  0.380632  0.207651
Si  0.221785  0.842800  0.027131
Si  0.866265  0.379541  0.204400
Si  0.399230  0.842146  0.027102
Si  0.041477  0.202772  0.383818
Si  0.219578  0.023539  0.849521
Si  0.221218  0.845164  0.382816
Si  0.038961  0.380932  0.841617
Si  0.398960  0.022883  0.205766
Si  0.861311  0.203618  0.026548
Si  0.400587  0.199659  0.847851
Si  0.862920  0.023106  0.382906
Si  0.217920  0.378931  0.026115
Si  0.041334  0.845306  0.205702
O  0.991101  0.489412  0.778747
O  0.217744  0.774893  0.490695
O  0.506225  0.983897  0.205928
O  0.790975  0.202220  0.990756
O  0.506852  0.772297  0.991619
O  0.796108  0.486874  0.203685
O  0.006013  0.199793  0.491623
O  0.213528  0.990117  0.780372
O  0.792232  0.987981  0.489989
O  0.509983  0.196200  0.780219
O  0.221474  0.486943  0.984601
O  0.004547  0.776624  0.203444
O  0.798387  0.487805  0.987396
O  0.506325  0.775262  0.204631
O  0.219938  0.988922  0.490390
O  0.008981  0.192482  0.779523
O  0.008861  0.774085  0.490275
O  0.180482  0.369241  0.965030
O  0.505842  0.202777  0.984928
O  0.794369  0.985263  0.204553
O  0.507138  0.982632  0.778891
O  0.793219  0.199929  0.490184
O  0.001644  0.488091  0.208329
O  0.219654  0.772941  0.991513
O  0.861872  0.135527  0.849688
O  0.643690  0.844568  0.138188
O  0.156785  0.846136  0.624957
O  0.865855  0.628956  0.848514
O  0.157292  0.842806  0.848382
O  0.864478  0.134234  0.625895
O  0.862836  0.625611  0.140123
O  0.643411  0.842034  0.848834
O  0.864088  0.845525  0.137352
O  0.148710  0.628909  0.848848
O  0.647014  0.130914  0.848638
O  0.863584  0.844317  0.625014
O  0.148670  0.837558  0.133782
O  0.374314  0.126049  0.840654
O  0.857828  0.129764  0.354242
O  0.150382  0.355921  0.137034
O  0.854859  0.130263  0.133455
O  0.148906  0.840667  0.352891
O  0.145567  0.359811  0.823794
O  0.373551  0.129603  0.132480
O  0.147189  0.130135  0.845876
O  0.860843  0.352522  0.130592
O  0.371402  0.837143  0.133668
O  0.148363  0.130252  0.354968
O  0.040946  0.802183  0.024506
O  0.625512  0.017334  0.805854
O  0.821608  0.020142  0.606558
O  0.040695  0.600906  0.028068
O  0.819364  0.022759  0.025854
O  0.037961  0.807777  0.606338
O  0.048431  0.589885  0.805274
O  0.620407  0.022353  0.026826
O  0.036558  0.015978  0.807655
O  0.821838  0.604908  0.025625
O  0.622726  0.801324  0.025517
O  0.040945  0.020786  0.607053
O  0.970179  0.170401  0.957836
O  0.388432  0.954172  0.175178
O  0.190898  0.953771  0.374981
O  0.975150  0.366936  0.954070
O  0.190886  0.952046  0.958155
O  0.972507  0.171237  0.374895
O  0.975331  0.369706  0.175258
O  0.389800  0.951037  0.957259
O  0.972989  0.954975  0.174108
Al  0.219411  0.377958  0.847314
O  0.391669  0.165040  0.958528
O  0.971869  0.953580  0.375281
O  0.685267  0.163062  0.668923
O  0.972634  0.665738  0.169275
O  0.184175  0.663492  0.958022
O  0.684228  0.951585  0.668482
O  0.180457  0.668993  0.668857
O  0.682038  0.166366  0.957711
O  0.683887  0.952809  0.169612
O  0.975321  0.666198  0.668652
O  0.683724  0.664332  0.170012
O  0.184413  0.953694  0.669204
O  0.970678  0.163239  0.670485
O  0.685484  0.663372  0.958085
O  0.328595  0.809907  0.313377
O  0.031182  0.310447  0.811086
O  0.827864  0.309824  0.025399
O  0.328163  0.021766  0.312260
O  0.830448  0.309166  0.311309
O  0.328478  0.807396  0.026060
O  0.327541  0.019367  0.814007
O  0.038619  0.309764  0.314856
O  0.234528  0.492123  0.774077
O  0.829231  0.020675  0.312350
O  0.039043  0.811109  0.312619
O  0.326807  0.308633  0.021531
H  0.345923  0.472435  0.826705
H  0.434012  0.584829  0.731317
H  0.437365  0.622400  0.438543
H  0.408601  0.501639  0.907227
H  0.465777  0.589439  0.582573
C  0.419624  0.559074  0.588572
H  0.399969  0.522498  0.497203
H  0.391148  0.424299  0.666556
H  0.517707  0.409670  0.882046
H  0.352180  0.471137  0.740590
H  0.519680  0.506784  0.469323
C  0.478866  0.485133  0.853771
C  0.417215  0.451754  0.774890
H  0.516633  0.526344  0.844319
H  0.346586  0.606912  0.608446
H  0.541918  0.492022  0.706499
C  0.429272  0.461578  0.664043
C  0.445864  0.552029  0.493058
H  0.502211  0.412304  0.652432
C  0.471090  0.508736  0.759396
H  0.448106  0.375226  0.805490
