# Supplementary material for: External acidity as performance descriptor in polyolefin cracking using zeolite-based materials
Source: Nat Commun. 2025 Mar 26;16:2980. doi: 10.1038/s41467-025-57158-1 (PMC11947190; doi:10.1038/s41467-025-57158-1)
Supplement: Supplementary file 3 — Source Data [file 41467_2025_57158_MOESM3_ESM.zip › Model2_end.cif]

data_Model2_end

_cell_length_a                        17.6038199160997308
_cell_length_b                        17.6038199160997308
_cell_length_c                        17.6038199160997308
_cell_angle_alpha                     60.0000000000000071
_cell_angle_beta                      59.9999999999999929
_cell_angle_gamma                     59.9999999999999929


_symmetry_space_group_name_H-M     'P 1'
_symmetry_Int_Tables_number        1


loop_
_atom_site_label
_atom_site_fract_x
_atom_site_fract_y
_atom_site_fract_z
Si  0.341275  0.456233  0.068628
Si  0.517413  0.101686  0.251457
Si  0.339755  0.097584  0.426931
Si  0.519318  0.278013  0.074814
Si  0.163324  0.456080  0.244327
Si  0.165383  0.278898  0.422475
O  0.185821  0.348650  0.316863
O  0.415442  0.348259  0.089786
O  0.411406  0.126604  0.320763
O  0.732880  0.453660  0.435781
O  0.953283  0.459073  0.417117
O  0.520862  0.445884  0.642941
O  0.514323  0.454712  0.865611
O  0.515040  0.680394  0.413663
O  0.513049  0.887141  0.432366
O  0.520544  0.173373  0.146012
O  0.236839  0.173822  0.426204
O  0.239019  0.450654  0.142789
O  0.059519  0.267638  0.459755
O  0.703470  0.349053  0.321311
O  0.394225  0.354649  0.635342
O  0.335976  0.995862  0.458476
O  0.338838  0.710222  0.462404
O  0.549447  0.997347  0.241155
H  0.518463  0.992037  0.211754
H  0.590115  0.199635  0.971518
H  0.836619  0.472036  0.197831
H  0.274377  0.745476  0.489805
O  0.060296  0.495585  0.239304
O  0.708609  0.336701  0.826670
O  0.774201  0.486130  0.243113
Si  0.156886  0.462567  0.612895
Si  0.696573  0.451395  0.246642
Si  0.697653  0.454664  0.069482
Si  0.332582  0.464551  0.609647
Si  0.772923  0.347469  0.857125
Si  0.941759  0.354662  0.682201
O  0.768080  0.489167  0.964559
O  0.194173  0.361132  0.607339
O  0.701111  0.350524  0.096734
O  0.939219  0.457950  0.653762
O  0.741332  0.454721  0.849336
O  0.222748  0.473350  0.642985
O  0.733199  0.450966  0.141792
O  0.882009  0.315108  0.790709
O  0.770767  0.279194  0.963336
O  0.927588  0.340264  0.609489
O  0.590438  0.103950  0.502937
H  0.257445  0.250306  0.914481
O  0.704303  0.862335  0.309624
O  0.560143  0.264340  0.969322
Si  0.699660  0.276558  0.068517
Al  0.696735  0.102625  0.251531
Si  0.590799  0.712644  0.309177
Al  0.596505  0.353478  0.846530
Si  0.592733  0.347390  0.677340
Al  0.593845  0.876200  0.326860
O  0.591757  0.088125  0.285958
O  0.728936  0.172320  0.136765
O  0.587428  0.310417  0.783544
O  0.580852  0.818614  0.281437
O  0.591378  0.310373  0.072180
H  0.834107  0.984358  0.183684
O  0.052832  0.279983  0.687161
O  0.333047  0.994432  0.678018
O  0.388737  0.859358  0.603089
Si  0.342142  0.102079  0.600195
Al  0.170345  0.285160  0.596632
Si  0.407831  0.888591  0.494837
Si  0.767223  0.346834  0.499205
Al  0.938375  0.355739  0.499639
Si  0.418551  0.712337  0.491873
O  0.372694  0.101239  0.496656
O  0.155207  0.315526  0.494086
O  0.239128  0.169833  0.634056
O  0.872474  0.311585  0.496644
O  0.380720  0.822020  0.478893
O  0.415239  0.644887  0.594310
H  0.268154  0.997976  0.713356
O  0.787150  0.985035  0.244704
Si  0.696828  0.100424  0.433147
Al  0.346756  0.626765  0.417952
Si  0.163968  0.634042  0.427645
Si  0.689947  0.279734  0.431058
Si  0.777254  0.876538  0.324417
Si  0.948001  0.696712  0.326505
O  0.704999  0.125393  0.329316
O  0.188598  0.626097  0.330275
O  0.740704  0.890220  0.422278
O  0.933769  0.663604  0.434319
O  0.230338  0.673611  0.423268
O  0.726578  0.172952  0.435032
O  0.881619  0.806652  0.292820
O  0.054559  0.715025  0.451910
O  0.424659  0.642817  0.306945
Al  0.505564  0.279774  0.603059
Si  0.527154  0.635058  0.066303
Si  0.528339  0.637449  0.238094
Si  0.522983  0.091271  0.610788
Si  0.414466  0.704671  0.855297
Al  0.416518  0.872647  0.675011
O  0.339730  0.708981  0.965252
O  0.421969  0.643631  0.098494
O  0.420446  0.112082  0.611322
O  0.518401  0.672648  0.854711
O  0.523663  0.877902  0.641669
O  0.541576  0.665218  0.130135
O  0.513377  0.163383  0.647584
O  0.375327  0.808441  0.791479
O  0.761001  0.279756  0.464583
O  0.874643  0.820138  0.492572
O  0.148285  0.540301  0.511313
O  0.335718  0.490729  0.965966
O  0.054312  0.697049  0.260265
O  0.402860  0.629243  0.840423
O  0.923630  0.634140  0.304175
Si  0.160990  0.628450  0.253057
Al  0.343174  0.625088  0.085838
Si  0.953248  0.526311  0.312672
Al  0.413962  0.533194  0.672681
Si  0.411409  0.523757  0.861385
Al  0.769190  0.530934  0.327385
O  0.173205  0.520407  0.278172
O  0.376283  0.518681  0.077115
O  0.228335  0.667033  0.150581
O  0.885594  0.520408  0.280964
O  0.383373  0.524722  0.787575
O  0.876164  0.519743  0.792962
H  0.283912  0.763985  0.964503
O  0.582570  0.313053  0.492373
O  0.593476  0.805504  0.778297
O  0.052474  0.482582  0.691135
H  0.595611  0.202243  0.705997
O  0.597863  0.529075  0.273201
O  0.327820  0.509044  0.673892
O  0.766569  0.995187  0.470554
O  0.563069  0.708600  0.235747
O  0.558275  0.984493  0.678773
O  0.559681  0.267139  0.680681
O  0.563065  0.702185  0.958357
Si  0.769908  0.523991  0.858382
Si  0.592552  0.880869  0.674038
Al  0.934706  0.703583  0.505523
Si  0.771022  0.890263  0.497754
Si  0.593168  0.703267  0.854220
Si  0.947543  0.525614  0.686857
O  0.924099  0.629365  0.617501
O  0.693027  0.642286  0.309501
O  0.696778  0.627679  0.828621
O  0.699184  0.332096  0.608617
O  0.697918  0.857305  0.600926
O  0.370370  0.518429  0.499445
O  0.592756  0.525667  0.076050
H  0.058017  0.223024  0.443456
H  0.052280  0.246614  0.751370
H  0.051080  0.779525  0.429025
C  0.209306  0.454616  0.880948
H  0.281048  0.261994  0.994735
H  0.029978  0.507059  0.995707
C  0.336629  0.340604  0.851226
C  0.398350  0.170933  0.917312
C  0.126279  0.449626  0.881611
H  0.225787  0.519270  0.835739
C  0.038206  0.520911  0.924271
H  0.977066  0.517425  0.925375
H  0.276437  0.415342  0.823793
C  0.309950  0.257104  0.925037
H  0.377577  0.363034  0.861442
H  0.217581  0.429239  0.947989
H  0.424456  0.161106  0.850550
H  0.132220  0.465655  0.810402
H  0.039909  0.592099  0.882686
H  0.364171  0.339940  0.779504
H  0.453956  0.177606  0.923057
H  0.382892  0.108381  0.973332
H  0.120937  0.379613  0.923169
