# Supplementary material for: External acidity as performance descriptor in polyolefin cracking using zeolite-based materials
Source: Nat Commun. 2025 Mar 26;16:2980. doi: 10.1038/s41467-025-57158-1 (PMC11947190; doi:10.1038/s41467-025-57158-1)
Supplement: Supplementary file 3 — Source Data [file 41467_2025_57158_MOESM3_ESM.zip › Model2_start.cif]

data_Model2_start

_cell_length_a                        17.6038199160997308
_cell_length_b                        17.6038199160997308
_cell_length_c                        17.6038199160997308
_cell_angle_alpha                     60.0000000000000071
_cell_angle_beta                      59.9999999999999929
_cell_angle_gamma                     59.9999999999999929


_symmetry_space_group_name_H-M     'P 1'
_symmetry_Int_Tables_number        1


loop_
_atom_site_label
_atom_site_fract_x
_atom_site_fract_y
_atom_site_fract_z
Si  0.343239  0.459027  0.066794
Si  0.516495  0.103833  0.246518
Si  0.338378  0.099438  0.422577
Si  0.517991  0.279225  0.068893
Si  0.163496  0.459946  0.239958
Si  0.165223  0.281736  0.417070
O  0.186556  0.352218  0.311911
O  0.414260  0.350101  0.091918
O  0.410578  0.125755  0.316591
O  0.733583  0.456098  0.425688
O  0.951973  0.462683  0.411809
O  0.516042  0.448363  0.637211
O  0.518593  0.461040  0.853348
O  0.522219  0.680649  0.417022
O  0.510997  0.891716  0.425958
O  0.518010  0.175535  0.141838
O  0.236111  0.176534  0.420545
O  0.239384  0.456684  0.138200
O  0.059175  0.271531  0.452771
O  0.705093  0.350386  0.316288
O  0.395277  0.355508  0.625857
O  0.332867  0.997676  0.457010
O  0.345411  0.719542  0.443984
O  0.551680  0.999194  0.234906
H  0.528774  0.995394  0.196951
H  0.516158  0.240860  0.962407
H  0.839737  0.476240  0.183501
H  0.295634  0.779406  0.434832
O  0.060782  0.499109  0.234654
O  0.708318  0.332005  0.828763
O  0.779713  0.485254  0.233474
Si  0.154076  0.464760  0.608691
Si  0.699423  0.451957  0.240207
Si  0.694519  0.455768  0.065570
Si  0.330966  0.461582  0.605726
Si  0.773883  0.347526  0.853259
Si  0.941756  0.356315  0.676824
O  0.764998  0.488182  0.960285
O  0.193004  0.363335  0.603070
O  0.693645  0.352898  0.094889
O  0.939258  0.459548  0.648710
O  0.740596  0.456503  0.841527
O  0.221802  0.475425  0.637952
O  0.732507  0.451003  0.136515
O  0.882019  0.316205  0.784828
O  0.776441  0.282277  0.958700
O  0.928319  0.342355  0.603401
O  0.590751  0.105038  0.496924
H  0.264806  0.250754  0.051264
O  0.703412  0.862410  0.307182
O  0.551089  0.269499  0.963919
Si  0.700055  0.277695  0.062238
Al  0.695182  0.105217  0.246782
Si  0.590408  0.713272  0.306937
Al  0.596416  0.354752  0.843040
Si  0.590800  0.351206  0.671702
Al  0.593123  0.878555  0.321581
O  0.589056  0.092526  0.281982
O  0.727592  0.174003  0.131765
O  0.585771  0.316041  0.777050
O  0.581647  0.819351  0.276715
O  0.595873  0.309844  0.057252
H  0.829881  0.986881  0.178113
O  0.052615  0.281553  0.682616
O  0.334524  0.996194  0.672065
O  0.390656  0.859224  0.598628
Si  0.342181  0.104321  0.594932
Al  0.169839  0.286348  0.592653
Si  0.406837  0.891310  0.490696
Si  0.766246  0.350735  0.492622
Al  0.937910  0.358940  0.493683
Si  0.418980  0.714935  0.486331
O  0.371670  0.104009  0.491494
O  0.155148  0.316823  0.489897
O  0.239280  0.171551  0.630189
O  0.870709  0.315448  0.491869
O  0.379645  0.823947  0.475487
O  0.403865  0.645261  0.589707
H  0.271197  0.999417  0.714727
O  0.784560  0.987317  0.239857
Si  0.697116  0.102248  0.427645
Al  0.346148  0.629988  0.414102
Si  0.162684  0.637056  0.423716
Si  0.690217  0.281558  0.426110
Si  0.776073  0.878739  0.320216
Si  0.947754  0.699937  0.321108
O  0.705867  0.127248  0.323625
O  0.186554  0.631500  0.325700
O  0.739891  0.892969  0.417726
O  0.934985  0.665878  0.428725
O  0.230407  0.674218  0.420538
O  0.725877  0.174911  0.430487
O  0.880838  0.809640  0.288455
O  0.053613  0.716949  0.450442
O  0.424673  0.631921  0.304995
Al  0.507778  0.279466  0.597900
Si  0.527376  0.639163  0.062072
Si  0.526789  0.635799  0.237045
Si  0.523585  0.092509  0.604816
Si  0.412638  0.708679  0.852194
Al  0.417081  0.874028  0.670594
O  0.336785  0.711730  0.962012
O  0.421428  0.651575  0.091823
O  0.420724  0.115224  0.604821
O  0.514980  0.676947  0.854922
O  0.525311  0.876804  0.637336
O  0.541819  0.667047  0.127880
O  0.515473  0.163936  0.641451
O  0.374135  0.812092  0.787458
O  0.760205  0.280741  0.461568
O  0.874893  0.822616  0.486806
O  0.148882  0.542015  0.506305
O  0.341328  0.492546  0.962894
O  0.053770  0.700992  0.254209
O  0.403327  0.633455  0.834644
O  0.923044  0.637571  0.298959
Si  0.160079  0.632238  0.248439
Al  0.343607  0.629012  0.082036
Si  0.953295  0.529756  0.306948
Al  0.415192  0.535337  0.672300
Si  0.413216  0.526973  0.857098
Al  0.771902  0.532275  0.317112
O  0.172053  0.523905  0.275523
O  0.378460  0.520861  0.076070
O  0.228317  0.670003  0.146390
O  0.887050  0.523857  0.273652
O  0.381250  0.528925  0.785062
O  0.874166  0.521221  0.788650
H  0.275218  0.758253  0.963165
O  0.582428  0.315949  0.486704
O  0.594228  0.807367  0.773902
O  0.050615  0.486195  0.686203
H  0.588754  0.205256  0.708835
O  0.601974  0.530557  0.268315
O  0.322950  0.502774  0.681816
O  0.766876  0.997278  0.465598
O  0.549424  0.710940  0.243097
O  0.557883  0.985872  0.673101
O  0.559475  0.269830  0.675296
O  0.566203  0.705059  0.954322
Si  0.767872  0.524798  0.853567
Si  0.593318  0.881659  0.669344
Al  0.933710  0.705810  0.501177
Si  0.771051  0.892526  0.492789
Si  0.592823  0.705915  0.851108
Si  0.945304  0.527925  0.682686
O  0.921632  0.631603  0.613263
O  0.694078  0.642963  0.297795
O  0.694885  0.628722  0.824465
O  0.695757  0.340845  0.600924
O  0.698815  0.858659  0.596306
O  0.370549  0.529450  0.505120
O  0.590309  0.529163  0.072811
H  0.058134  0.226848  0.436189
H  0.051344  0.247967  0.747061
H  0.048995  0.781700  0.428505
C  0.186650  0.412425  0.919732
H  0.322281  0.331296  0.000666
H  0.012531  0.509064  0.031230
C  0.278862  0.331760  0.905649
C  0.408761  0.202825  0.968843
C  0.103723  0.381209  0.997241
H  0.169536  0.451122  0.854602
C  0.011394  0.461420  0.008998
H  0.953618  0.434533  0.061300
H  0.274989  0.491002  0.743061
C  0.315486  0.280545  0.987310
H  0.333029  0.357876  0.843034
H  0.194603  0.461851  0.934063
H  0.403322  0.149077  0.958810
H  0.097868  0.330946  0.982176
H  0.995132  0.501936  0.943912
H  0.270833  0.282006  0.891774
H  0.460940  0.230031  0.903974
H  0.434799  0.166594  0.027896
H  0.117642  0.343393  0.063597
