# Supplementary material for: External acidity as performance descriptor in polyolefin cracking using zeolite-based materials
Source: Nat Commun. 2025 Mar 26;16:2980. doi: 10.1038/s41467-025-57158-1 (PMC11947190; doi:10.1038/s41467-025-57158-1)
Supplement: Supplementary file 3 — Source Data [file 41467_2025_57158_MOESM3_ESM.zip › Model2_TS.cif]

data_Model2_TS

_cell_length_a                        17.6038199160997308
_cell_length_b                        17.6038199160997308
_cell_length_c                        17.6038199160997308
_cell_angle_alpha                     60.0000000000000071
_cell_angle_beta                      59.9999999999999929
_cell_angle_gamma                     59.9999999999999929


_symmetry_space_group_name_H-M     'P 1'
_symmetry_Int_Tables_number        1


loop_
_atom_site_label
_atom_site_fract_x
_atom_site_fract_y
_atom_site_fract_z
Si  0.339971  0.457857  0.066418
Si  0.515969  0.103451  0.249296
Si  0.338519  0.099313  0.424865
Si  0.517908  0.279590  0.072210
Si  0.161964  0.457699  0.241941
Si  0.164296  0.280694  0.420455
O  0.184532  0.350468  0.314858
O  0.414015  0.349763  0.086785
O  0.410057  0.128602  0.318702
O  0.732264  0.454928  0.432755
O  0.951635  0.461005  0.414418
O  0.520308  0.447929  0.639558
O  0.513400  0.455176  0.864678
O  0.513268  0.682072  0.412184
O  0.511773  0.888405  0.430280
O  0.519070  0.175090  0.143865
O  0.235623  0.175573  0.424167
O  0.237787  0.451988  0.140502
O  0.058393  0.269459  0.457904
O  0.703097  0.350726  0.318376
O  0.393367  0.355234  0.632446
O  0.334843  0.997609  0.456145
O  0.336943  0.713576  0.458731
O  0.547524  0.999111  0.239208
H  0.516092  0.994001  0.210111
H  0.590331  0.200223  0.969593
H  0.835070  0.475552  0.193782
H  0.272412  0.748611  0.486233
O  0.059076  0.496837  0.236777
O  0.707742  0.337607  0.824486
O  0.773001  0.488460  0.239901
Si  0.155691  0.464096  0.610759
Si  0.695681  0.453133  0.243748
Si  0.696357  0.456322  0.066907
Si  0.331738  0.465071  0.608502
Si  0.771666  0.349532  0.854447
Si  0.940750  0.356342  0.679685
O  0.767244  0.489581  0.961962
O  0.192190  0.362176  0.606723
O  0.698586  0.352381  0.095209
O  0.939378  0.459197  0.651033
O  0.739859  0.457178  0.845692
O  0.222029  0.475131  0.640026
O  0.732186  0.452717  0.138930
O  0.880820  0.317109  0.788206
O  0.769373  0.282040  0.960839
O  0.925957  0.342571  0.606964
O  0.589311  0.105983  0.499249
H  0.259539  0.249850  0.912165
O  0.702867  0.864073  0.306906
O  0.559194  0.265069  0.967001
Si  0.697873  0.278705  0.066025
Al  0.695581  0.104346  0.248599
Si  0.588931  0.714143  0.307487
Al  0.595621  0.354447  0.844368
Si  0.592051  0.349365  0.674225
Al  0.592305  0.877805  0.324584
O  0.590530  0.089677  0.283649
O  0.727158  0.174227  0.133830
O  0.586318  0.312533  0.780552
O  0.579096  0.820156  0.279407
O  0.589769  0.312416  0.069287
H  0.832152  0.986254  0.180040
O  0.051565  0.280728  0.684881
O  0.332493  0.995839  0.676048
O  0.387423  0.861237  0.600969
Si  0.341282  0.103553  0.598127
Al  0.169143  0.286347  0.594963
Si  0.406468  0.890265  0.492782
Si  0.766578  0.348222  0.496377
Al  0.937104  0.357613  0.497117
Si  0.416263  0.714286  0.489780
O  0.371562  0.102707  0.494665
O  0.154522  0.317161  0.491991
O  0.238224  0.171119  0.632208
O  0.871819  0.312899  0.493887
O  0.378892  0.823701  0.477369
O  0.411450  0.646226  0.592349
H  0.267669  0.999278  0.711778
O  0.785816  0.986852  0.241332
Si  0.695924  0.102202  0.429935
Al  0.345582  0.628222  0.416261
Si  0.162904  0.634884  0.425444
Si  0.689158  0.281396  0.428133
Si  0.776047  0.878377  0.321264
Si  0.946871  0.698670  0.323441
O  0.704727  0.127001  0.325918
O  0.187156  0.627881  0.327752
O  0.739843  0.892245  0.418948
O  0.932558  0.665676  0.431261
O  0.229366  0.673936  0.421618
O  0.725539  0.174673  0.432069
O  0.880355  0.808484  0.289577
O  0.053558  0.715809  0.450236
O  0.423312  0.643165  0.305204
Al  0.505144  0.281137  0.599951
Si  0.526043  0.637325  0.063568
Si  0.526784  0.638683  0.236145
Si  0.522695  0.092813  0.607436
Si  0.414003  0.706130  0.852865
Al  0.415748  0.874124  0.672729
O  0.338687  0.709972  0.962778
O  0.420989  0.645751  0.095352
O  0.419712  0.113748  0.608880
O  0.517694  0.674567  0.852561
O  0.523151  0.878913  0.639137
O  0.539898  0.667118  0.128084
O  0.513810  0.164539  0.644247
O  0.374610  0.809849  0.789160
O  0.760073  0.280991  0.462173
O  0.874042  0.822094  0.489022
O  0.147815  0.540653  0.508529
O  0.334382  0.493340  0.963544
O  0.053146  0.699199  0.257249
O  0.403490  0.630408  0.837411
O  0.922767  0.635890  0.301139
Si  0.159686  0.630354  0.250365
Al  0.342174  0.626513  0.083485
Si  0.951974  0.528095  0.309840
Al  0.412909  0.534067  0.670798
Si  0.411040  0.525075  0.859294
Al  0.767986  0.532704  0.324570
O  0.171541  0.522430  0.275537
O  0.375085  0.519679  0.075708
O  0.227359  0.668738  0.148059
O  0.884266  0.522599  0.277893
O  0.383571  0.525821  0.785210
O  0.875080  0.521258  0.790348
H  0.283412  0.765536  0.961920
O  0.581667  0.315019  0.489111
O  0.593082  0.807359  0.775464
O  0.051282  0.485646  0.688487
H  0.595072  0.204215  0.702852
O  0.596739  0.530432  0.270629
O  0.326788  0.506406  0.675863
O  0.765253  0.996896  0.467932
O  0.560889  0.709990  0.234371
O  0.558499  0.985954  0.674924
O  0.559212  0.269090  0.677334
O  0.562132  0.704773  0.955813
Si  0.768833  0.525568  0.855680
Si  0.592313  0.882128  0.670961
Al  0.933466  0.705300  0.502757
Si  0.770259  0.891924  0.494549
Si  0.592465  0.705353  0.851806
Si  0.946518  0.527552  0.684249
O  0.922279  0.631223  0.614861
O  0.691166  0.643768  0.307688
O  0.695964  0.629560  0.826548
O  0.698583  0.333939  0.605786
O  0.697581  0.858056  0.597769
O  0.370240  0.521158  0.499181
O  0.591825  0.528090  0.072894
H  0.056994  0.224377  0.442157
H  0.050694  0.247107  0.749183
H  0.050250  0.780147  0.428042
C  0.217208  0.448090  0.880343
H  0.283732  0.260190  0.992728
H  0.038182  0.500263  0.996450
C  0.337342  0.341700  0.849721
C  0.401225  0.171612  0.912798
C  0.133049  0.444303  0.881398
H  0.230195  0.514856  0.838977
C  0.045589  0.514974  0.925026
H  0.983739  0.512458  0.926548
H  0.283320  0.419528  0.815085
C  0.312170  0.256605  0.922524
H  0.381284  0.360920  0.859386
H  0.225542  0.422120  0.947457
H  0.426766  0.163045  0.845505
H  0.138403  0.461284  0.810121
H  0.047487  0.586176  0.884025
H  0.365072  0.340085  0.778296
H  0.456828  0.178756  0.918095
H  0.387358  0.108058  0.968000
H  0.127726  0.374246  0.922040
