# Supplementary material for: External acidity as performance descriptor in polyolefin cracking using zeolite-based materials
Source: Nat Commun. 2025 Mar 26;16:2980. doi: 10.1038/s41467-025-57158-1 (PMC11947190; doi:10.1038/s41467-025-57158-1)
Supplement: Supplementary file 3 — Source Data [file 41467_2025_57158_MOESM3_ESM.zip › Model3_end.cif]

data_Model3_end
_cell_length_a                        17.3861192177642785
_cell_length_b                        17.3861192177642785
_cell_length_c                        17.3861192177642749
_cell_angle_alpha                     60.0000000000000711
_cell_angle_beta                      60.0000000000000711
_cell_angle_gamma                     60.0000000000000853


_symmetry_space_group_name_H-M     'P 1'
_symmetry_Int_Tables_number        1


loop_
_atom_site_label
_atom_site_fract_x
_atom_site_fract_y
_atom_site_fract_z
Si  0.288501  0.411950  0.026248
Si  0.464699  0.058998  0.201032
Si  0.285508  0.059036  0.378928
Si  0.466593  0.233347  0.024263
Si  0.111604  0.412703  0.201724
Si  0.107988  0.232961  0.380030
O  0.138350  0.306830  0.275225
O  0.362605  0.307002  0.056999
O  0.358989  0.089568  0.273581
O  0.677600  0.408736  0.389596
O  0.887849  0.412282  0.380300
O  0.467331  0.400121  0.595124
O  0.469181  0.416037  0.802529
O  0.457794  0.639717  0.368242
O  0.467229  0.833183  0.382183
O  0.466560  0.127460  0.094010
O  0.179213  0.127404  0.379629
O  0.182795  0.411492  0.096202
O  0.001810  0.234654  0.412504
O  0.652607  0.305186  0.272472
O  0.341889  0.304851  0.591037
O  0.290016  0.952012  0.410498
O  0.280099  0.666139  0.421187
O  0.497648  0.952102  0.205159
O  0.637852  0.601912  0.263101
O  0.640974  0.585346  0.777024
O  0.649690  0.284857  0.564056
Si  0.889458  0.482981  0.628220
O  0.005792  0.447873  0.202182
O  0.643036  0.294525  0.785644
O  0.720313  0.446097  0.193569
Si  0.104725  0.415110  0.555380
Si  0.642303  0.409748  0.198307
Si  0.644382  0.411480  0.019537
Si  0.278456  0.415208  0.562512
Si  0.719182  0.299290  0.809273
Si  0.892857  0.302932  0.629147
O  0.713925  0.449874  0.913152
O  0.134491  0.307388  0.562542
O  0.654383  0.304333  0.046138
O  0.878765  0.412815  0.600623
O  0.687925  0.407334  0.802255
O  0.169503  0.419877  0.592879
O  0.678424  0.411457  0.091792
O  0.823156  0.266922  0.735585
O  0.720704  0.228483  0.915242
O  0.867593  0.295674  0.555688
O  0.532460  0.061235  0.450683
O  0.639295  0.809106  0.554658
O  0.641110  0.813604  0.264314
O  0.495439  0.237977  0.917461
Si  0.649588  0.228690  0.021371
Si  0.645420  0.054420  0.200568
Si  0.534153  0.671420  0.263407
Si  0.535228  0.307217  0.810941
Si  0.541055  0.303363  0.632123
Si  0.533504  0.843607  0.272097
O  0.535849  0.068166  0.228471
O  0.682207  0.124521  0.094648
O  0.534355  0.273137  0.739748
O  0.524827  0.779424  0.236347
O  0.541635  0.259784  0.028515
O  0.319497  0.469689  0.451453
O  0.000004  0.235953  0.628644
O  0.285820  0.947325  0.628850
O  0.346780  0.815414  0.556347
Si  0.283921  0.054983  0.560566
Si  0.107590  0.232648  0.559332
Si  0.357336  0.844639  0.448146
Si  0.715526  0.301328  0.452393
Si  0.894105  0.303899  0.448460
Si  0.360580  0.667762  0.450255
O  0.312904  0.066026  0.451456
O  0.115879  0.260883  0.451627
O  0.178013  0.126544  0.594846
O  0.823471  0.270225  0.446761
O  0.323147  0.777497  0.441076
O  0.360699  0.597846  0.552400
O  0.535459  0.478665  0.029501
O  0.712718  0.947419  0.200811
Si  0.640774  0.054745  0.382376
Al  0.287514  0.582109  0.375315
Si  0.102733  0.594315  0.381550
Si  0.640458  0.233453  0.382729
Si  0.715181  0.839940  0.269875
Si  0.892195  0.662403  0.270527
O  0.650457  0.080261  0.274910
O  0.130425  0.601841  0.274105
O  0.684664  0.832861  0.377762
O  0.880903  0.634141  0.379423
O  0.169836  0.628569  0.385578
O  0.673073  0.127466  0.382508
O  0.820819  0.768450  0.235909
O  0.993912  0.661335  0.418071
O  0.365689  0.602319  0.262490
Al  0.456110  0.233438  0.559037
Si  0.468089  0.588743  0.020051
Si  0.469879  0.596317  0.192432
Si  0.465034  0.051226  0.561019
Si  0.354067  0.663068  0.808999
Si  0.353550  0.839626  0.631243
O  0.288319  0.663470  0.916450
O  0.360096  0.596950  0.051394
O  0.358009  0.080333  0.566264
O  0.464214  0.632322  0.795877
O  0.463194  0.826641  0.601589
O  0.479200  0.621336  0.084990
O  0.469723  0.115602  0.598086
O  0.318916  0.768404  0.737065
O  0.714813  0.230442  0.416691
O  0.818068  0.769111  0.449953
O  0.110362  0.484060  0.447547
O  0.292020  0.440627  0.920606
O  0.999657  0.659918  0.201222
O  0.345495  0.588294  0.787041
O  0.866282  0.587779  0.266083
Si  0.107308  0.593395  0.200290
Si  0.285317  0.593769  0.023825
Si  0.896866  0.480858  0.270516
Al  0.356228  0.485143  0.628328
Si  0.357866  0.480289  0.811320
Al  0.713266  0.488711  0.280669
O  0.121206  0.483253  0.229570
O  0.315648  0.485303  0.032264
O  0.179280  0.627896  0.094494
O  0.831471  0.475386  0.234946
O  0.326175  0.471475  0.745705
O  0.821264  0.481016  0.735748
O  0.859105  0.589044  0.556455
O  0.533949  0.269337  0.447594
O  0.535963  0.765093  0.734507
O  0.996200  0.447515  0.626086
H  0.020516  0.336460  0.905307
O  0.542189  0.487341  0.227163
O  0.268837  0.464091  0.626809
O  0.709953  0.946889  0.418394
O  0.506739  0.668923  0.187629
O  0.499160  0.941946  0.628110
O  0.508379  0.219092  0.641683
O  0.502512  0.656220  0.911686
Si  0.715574  0.481300  0.806556
Si  0.534265  0.836143  0.629131
Si  0.888296  0.663067  0.450706
Si  0.712697  0.840355  0.449803
Si  0.535542  0.659702  0.804799
H  0.214855  0.705579  0.443594
H  0.785422  0.426300  0.152718
H  0.544512  0.153325  0.667770
H  0.975032  0.539174  0.764062
H  0.237160  0.224849  0.971338
C  0.269148  0.282958  0.821250
C  0.123339  0.407834  0.822859
H  0.941026  0.511007  0.887971
C  0.958136  0.485298  0.833144
H  0.292040  0.269426  0.756281
H  0.414505  0.166666  0.888176
H  0.121033  0.419655  0.880342
H  0.222179  0.164588  0.924111
C  0.368064  0.132636  0.901912
H  0.156507  0.451047  0.752231
C  0.040305  0.390454  0.837071
C  0.265881  0.201336  0.911277
H  0.055133  0.368606  0.780389
H  0.895886  0.474694  0.843755
H  0.367939  0.073319  0.968337
H  0.296215  0.334110  0.809762
H  0.396578  0.104542  0.845246
H  0.185160  0.327720  0.825003
