# Supplementary material for: External acidity as performance descriptor in polyolefin cracking using zeolite-based materials
Source: Nat Commun. 2025 Mar 26;16:2980. doi: 10.1038/s41467-025-57158-1 (PMC11947190; doi:10.1038/s41467-025-57158-1)
Supplement: Supplementary file 3 — Source Data [file 41467_2025_57158_MOESM3_ESM.zip › Model3_start.cif]

data_Model3_start

_cell_length_a                        17.3861192177642785
_cell_length_b                        17.3861192177642785
_cell_length_c                        17.3861192177642749
_cell_angle_alpha                     60.0000000000000711
_cell_angle_beta                      60.0000000000000711
_cell_angle_gamma                     60.0000000000000853


_symmetry_space_group_name_H-M     'P 1'
_symmetry_Int_Tables_number        1


loop_
_atom_site_label
_atom_site_fract_x
_atom_site_fract_y
_atom_site_fract_z
Si  0.282578  0.421098  0.025723
Si  0.458212  0.067665  0.199660
Si  0.279784  0.068980  0.378338
Si  0.460236  0.241565  0.022738
Si  0.105784  0.421630  0.201241
Si  0.102386  0.242543  0.379783
O  0.133246  0.316114  0.275108
O  0.356846  0.316042  0.055133
O  0.352789  0.098580  0.272613
O  0.672992  0.416130  0.386339
O  0.881211  0.422099  0.379370
O  0.464763  0.414082  0.590399
O  0.462620  0.425070  0.801682
O  0.452392  0.648196  0.371757
O  0.461336  0.841868  0.381612
O  0.459743  0.135853  0.092780
O  0.173258  0.136778  0.379809
O  0.177206  0.420633  0.096005
O  0.996138  0.244630  0.412299
O  0.648633  0.312651  0.271303
O  0.339964  0.313032  0.578122
O  0.284205  0.961581  0.411602
O  0.273538  0.689405  0.405763
O  0.490543  0.960525  0.204596
O  0.630981  0.609221  0.262031
O  0.635261  0.593708  0.776883
O  0.643184  0.293714  0.560338
Si  0.882820  0.492258  0.628082
O  0.000184  0.455903  0.201973
O  0.636566  0.303846  0.784572
O  0.716324  0.454276  0.190499
Si  0.097166  0.423961  0.554684
Si  0.638034  0.417168  0.197095
Si  0.637784  0.419288  0.019145
Si  0.273203  0.419612  0.560104
Si  0.712935  0.308103  0.808409
Si  0.887081  0.310987  0.629038
O  0.707208  0.457415  0.913091
O  0.126814  0.315689  0.564654
O  0.646935  0.312364  0.046224
O  0.874971  0.420129  0.600701
O  0.682288  0.416182  0.800718
O  0.164866  0.429506  0.589328
O  0.671918  0.419323  0.091172
O  0.816927  0.275109  0.735011
O  0.714312  0.237256  0.914338
O  0.861025  0.305764  0.554939
O  0.527153  0.070157  0.450405
O  0.634181  0.817080  0.553971
O  0.634810  0.822406  0.263038
O  0.489414  0.246406  0.915773
Si  0.643198  0.236768  0.020574
Si  0.639073  0.063000  0.199587
Si  0.527101  0.679175  0.264664
Si  0.528870  0.316249  0.809927
Si  0.535557  0.313820  0.629443
Si  0.527131  0.852247  0.271296
O  0.529728  0.076473  0.226917
O  0.676322  0.132553  0.093585
O  0.528340  0.284278  0.736782
O  0.518167  0.787238  0.236673
O  0.535500  0.267210  0.027573
O  0.312774  0.492760  0.462178
O  0.994067  0.242724  0.628423
O  0.281168  0.956247  0.626844
O  0.342168  0.822803  0.556542
Si  0.278836  0.064148  0.559529
Si  0.101377  0.240563  0.559814
Si  0.351673  0.854342  0.448286
Si  0.711621  0.309119  0.449548
Si  0.888227  0.313678  0.447702
Si  0.350604  0.680982  0.446495
O  0.307831  0.076733  0.449908
O  0.110629  0.270214  0.451478
O  0.172741  0.135036  0.594551
O  0.818223  0.279243  0.446139
O  0.315713  0.788279  0.441564
O  0.338840  0.608033  0.549621
O  0.528793  0.486840  0.029357
O  0.706488  0.955867  0.200595
Si  0.635361  0.062985  0.381142
Al  0.279382  0.596233  0.374533
Si  0.096181  0.601943  0.380971
Si  0.638822  0.240126  0.380856
Si  0.708760  0.848453  0.269219
Si  0.886250  0.671471  0.269043
O  0.643200  0.089353  0.274136
O  0.123843  0.611338  0.273174
O  0.677996  0.840540  0.377492
O  0.875225  0.642324  0.378080
O  0.162923  0.635784  0.386208
O  0.669176  0.134857  0.380667
O  0.814452  0.777308  0.235104
O  0.987492  0.667335  0.419444
O  0.359910  0.603133  0.263905
Al  0.455123  0.238655  0.557518
Si  0.462313  0.596990  0.019995
Si  0.463535  0.601845  0.193909
Si  0.459825  0.059049  0.560882
Si  0.348442  0.672555  0.808744
Si  0.348461  0.848188  0.631018
O  0.282342  0.671977  0.916228
O  0.353996  0.606409  0.050931
O  0.352727  0.089136  0.565811
O  0.458354  0.641783  0.796029
O  0.458293  0.834130  0.601603
O  0.473468  0.628379  0.086005
O  0.464157  0.122670  0.599011
O  0.312990  0.778051  0.737165
O  0.714575  0.236889  0.412897
O  0.812523  0.777561  0.448028
O  0.106755  0.490704  0.445666
O  0.285463  0.452043  0.919832
O  0.993502  0.669862  0.199735
O  0.341014  0.598232  0.785090
O  0.860818  0.596998  0.263998
Si  0.100899  0.602855  0.199093
Si  0.279574  0.602401  0.023561
Si  0.891113  0.489883  0.269184
Al  0.355251  0.494880  0.627890
Si  0.351537  0.490402  0.811288
Al  0.708467  0.496708  0.277860
O  0.114408  0.492804  0.229240
O  0.310195  0.493690  0.032645
O  0.173380  0.636956  0.093756
O  0.825905  0.484853  0.233180
O  0.319799  0.484410  0.743480
O  0.815303  0.489647  0.735402
O  0.850639  0.597628  0.555881
O  0.533197  0.276371  0.447692
O  0.531188  0.773507  0.734293
O  0.989944  0.460009  0.623631
H  0.113887  0.222991  0.909044
O  0.537844  0.494296  0.227658
O  0.264713  0.456382  0.640973
O  0.704339  0.954982  0.416515
O  0.494869  0.676783  0.192526
O  0.493793  0.949832  0.627476
O  0.498372  0.232242  0.641595
O  0.497344  0.664699  0.911920
Si  0.709868  0.489558  0.806243
Si  0.529418  0.843900  0.628880
Si  0.881476  0.670960  0.450241
Si  0.706849  0.848445  0.448692
Si  0.530315  0.668339  0.804953
H  0.211807  0.738315  0.416526
H  0.780229  0.438382  0.145989
H  0.488459  0.182366  0.703472
H  0.002659  0.435538  0.844532
H  0.299488  0.159667  0.967146
C  0.284369  0.260277  0.832636
C  0.181109  0.320472  0.867596
H  0.986374  0.361164  0.963904
C  0.009220  0.362343  0.891849
H  0.299942  0.258842  0.763410
H  0.462129  0.132821  0.844460
H  0.162932  0.315640  0.940114
H  0.264150  0.124135  0.914313
C  0.413356  0.100370  0.859357
H  0.171770  0.396455  0.827571
C  0.110302  0.296140  0.863243
C  0.310989  0.158741  0.899200
H  0.131173  0.298038  0.791208
H  0.959591  0.342777  0.889389
H  0.432902  0.028820  0.909121
H  0.330185  0.294080  0.821356
H  0.424957  0.091621  0.795239
H  0.229591  0.428715  0.707352
