# Supplementary material for: External acidity as performance descriptor in polyolefin cracking using zeolite-based materials
Source: Nat Commun. 2025 Mar 26;16:2980. doi: 10.1038/s41467-025-57158-1 (PMC11947190; doi:10.1038/s41467-025-57158-1)
Supplement: Supplementary file 3 — Source Data [file 41467_2025_57158_MOESM3_ESM.zip › Model3_TS.cif]

data_Model3_TS

_cell_length_a                        17.3861192177642785
_cell_length_b                        17.3861192177642785
_cell_length_c                        17.3861192177642749
_cell_angle_alpha                     60.0000000000000711
_cell_angle_beta                      60.0000000000000711
_cell_angle_gamma                     60.0000000000000853


_symmetry_space_group_name_H-M     'P 1'
_symmetry_Int_Tables_number        1


loop_
_atom_site_label
_atom_site_fract_x
_atom_site_fract_y
_atom_site_fract_z
Si  0.287625  0.414430  0.026172
Si  0.463316  0.060819  0.200716
Si  0.284770  0.061763  0.379387
Si  0.465135  0.235019  0.023713
Si  0.110757  0.414906  0.201587
Si  0.107140  0.235576  0.380028
O  0.137959  0.309073  0.275057
O  0.361539  0.309260  0.056469
O  0.357740  0.091244  0.273519
O  0.677250  0.410144  0.387816
O  0.886631  0.414810  0.380027
O  0.466654  0.405861  0.593211
O  0.468306  0.418402  0.803355
O  0.457839  0.641643  0.371298
O  0.466229  0.835917  0.381945
O  0.464844  0.129301  0.093806
O  0.178384  0.129870  0.380298
O  0.181914  0.413901  0.095990
O  0.001030  0.237346  0.412072
O  0.654158  0.306209  0.272121
O  0.340968  0.306722  0.587183
O  0.288768  0.954540  0.412825
O  0.279293  0.676452  0.412461
O  0.496391  0.953939  0.204722
O  0.636842  0.603419  0.262622
O  0.640415  0.586693  0.778306
O  0.648274  0.288832  0.563250
Si  0.888176  0.484972  0.628488
O  0.005029  0.449645  0.202143
O  0.641626  0.295692  0.786573
O  0.720477  0.448356  0.191717
Si  0.103385  0.417643  0.555030
Si  0.642390  0.410946  0.198146
Si  0.643085  0.412410  0.020002
Si  0.276464  0.416860  0.565123
Si  0.718214  0.300920  0.809290
Si  0.891993  0.304360  0.629393
O  0.713241  0.449688  0.913845
O  0.132792  0.309721  0.563169
O  0.651931  0.305462  0.047461
O  0.878209  0.413964  0.601339
O  0.687403  0.409166  0.801404
O  0.168370  0.422802  0.592004
O  0.677141  0.412603  0.092052
O  0.822003  0.268025  0.735539
O  0.720048  0.230487  0.915292
O  0.866653  0.297992  0.555411
O  0.532209  0.062439  0.451970
O  0.638710  0.812196  0.555056
O  0.639963  0.815778  0.264039
O  0.493110  0.239858  0.917011
Si  0.648334  0.230054  0.021403
Si  0.643704  0.056460  0.200948
Si  0.532679  0.672763  0.264961
Si  0.533679  0.309468  0.811092
Si  0.539498  0.308296  0.630677
Si  0.532366  0.845649  0.271920
O  0.534361  0.069893  0.228357
O  0.680823  0.125840  0.094689
O  0.532031  0.277444  0.738715
O  0.523736  0.780951  0.236747
O  0.540835  0.260887  0.027504
O  0.317582  0.478530  0.457311
O  0.999149  0.237052  0.628821
O  0.285833  0.949970  0.627679
O  0.347615  0.816407  0.556971
Si  0.283771  0.057838  0.560138
Si  0.106499  0.234814  0.559514
Si  0.356706  0.847154  0.448920
Si  0.714871  0.303389  0.451926
Si  0.893210  0.306358  0.448165
Si  0.357401  0.672070  0.449177
O  0.313013  0.069879  0.450605
O  0.114659  0.263768  0.451656
O  0.177636  0.128991  0.594487
O  0.822640  0.272550  0.446505
O  0.321600  0.780903  0.441638
O  0.350409  0.600999  0.552174
O  0.534378  0.480240  0.029443
O  0.711322  0.949300  0.202200
Si  0.640051  0.056582  0.382246
Al  0.285083  0.586604  0.375644
Si  0.101337  0.596386  0.381402
Si  0.640744  0.234665  0.382454
Si  0.713749  0.841709  0.270526
Si  0.891129  0.664584  0.270123
O  0.647701  0.083388  0.275158
O  0.128459  0.604670  0.273906
O  0.683069  0.833646  0.378835
O  0.880313  0.635747  0.378977
O  0.168125  0.631419  0.384912
O  0.673136  0.128764  0.382244
O  0.819484  0.770609  0.236156
O  0.992428  0.662308  0.419195
O  0.364532  0.600105  0.263387
Al  0.455759  0.235846  0.557354
Si  0.467416  0.590224  0.020779
Si  0.468626  0.596227  0.194174
Si  0.464575  0.053071  0.562106
Si  0.353692  0.666066  0.809352
Si  0.353478  0.841965  0.631507
O  0.288030  0.665974  0.916881
O  0.359216  0.598838  0.052278
O  0.357540  0.082731  0.566925
O  0.463847  0.635141  0.796036
O  0.462995  0.828785  0.602533
O  0.479141  0.621771  0.086169
O  0.469462  0.117699  0.598802
O  0.318276  0.771500  0.737667
O  0.714098  0.231121  0.418027
O  0.817103  0.770742  0.449717
O  0.110622  0.485684  0.446628
O  0.290910  0.443969  0.920359
O  0.998412  0.662490  0.200348
O  0.345354  0.591407  0.787043
O  0.865341  0.590074  0.265355
Si  0.105918  0.595946  0.199896
Si  0.284639  0.595909  0.024244
Si  0.896002  0.483043  0.270087
Al  0.353669  0.487178  0.629270
Si  0.357379  0.483602  0.811375
Al  0.712980  0.490510  0.279266
O  0.119944  0.485745  0.229389
O  0.314878  0.487464  0.032580
O  0.178340  0.630207  0.094376
O  0.830970  0.477495  0.234180
O  0.325590  0.475870  0.745191
O  0.820582  0.482570  0.736121
O  0.856665  0.590737  0.556567
O  0.533693  0.271271  0.446068
O  0.536446  0.766889  0.735216
O  0.995050  0.451073  0.624958
H  0.066233  0.310171  0.890874
O  0.542173  0.487935  0.228313
O  0.267437  0.455124  0.638566
O  0.709904  0.948747  0.416623
O  0.502567  0.669985  0.191383
O  0.498043  0.944037  0.629859
O  0.505353  0.224971  0.640349
O  0.501693  0.658227  0.912631
Si  0.715101  0.482412  0.806985
Si  0.533962  0.838321  0.630168
Si  0.886848  0.664492  0.450963
Si  0.711810  0.842181  0.449708
Si  0.535402  0.661647  0.805611
H  0.217312  0.724970  0.423265
H  0.785300  0.429204  0.150062
H  0.536961  0.159249  0.671967
H  0.983903  0.526715  0.808440
H  0.221209  0.213847  0.961382
C  0.274964  0.290198  0.813690
C  0.151316  0.394284  0.838775
H  0.959671  0.461656  0.931053
C  0.979671  0.457959  0.861857
H  0.302499  0.283458  0.743781
H  0.397480  0.133698  0.894201
H  0.156051  0.375948  0.906568
H  0.202443  0.189694  0.885079
C  0.345411  0.120735  0.888000
H  0.157414  0.464917  0.794365
C  0.073169  0.378670  0.839146
C  0.252410  0.204264  0.892705
H  0.089880  0.378720  0.769229
H  0.923356  0.445930  0.861932
H  0.332602  0.056894  0.946173
H  0.319275  0.313469  0.819377
H  0.375612  0.106882  0.821717
H  0.223760  0.370438  0.773517
