# Supplementary material for: External acidity as performance descriptor in polyolefin cracking using zeolite-based materials
Source: Nat Commun. 2025 Mar 26;16:2980. doi: 10.1038/s41467-025-57158-1 (PMC11947190; doi:10.1038/s41467-025-57158-1)
Supplement: Supplementary file 3 — Source Data [file 41467_2025_57158_MOESM3_ESM.zip › Model4_end.cif]

data_Model4_end

_cell_length_a                        17.3872216219614195
_cell_length_b                        17.3872216219614195
_cell_length_c                        17.3872216219614195
_cell_angle_alpha                     59.9999999999999858
_cell_angle_beta                      59.9999999999999858
_cell_angle_gamma                     59.9999999999999858


_symmetry_space_group_name_H-M     'P 1'
_symmetry_Int_Tables_number        1


loop_
_atom_site_label
_atom_site_fract_x
_atom_site_fract_y
_atom_site_fract_z
Si  0.286272  0.414218  0.022906
Si  0.465707  0.059135  0.198187
Si  0.286299  0.059432  0.377308
Si  0.466494  0.235237  0.021600
Si  0.109386  0.414322  0.198357
Si  0.108342  0.234527  0.378442
O  0.135584  0.308803  0.272896
O  0.361395  0.309357  0.051290
O  0.360088  0.088086  0.271532
O  0.670121  0.403165  0.387836
O  0.892249  0.414893  0.380563
O  0.474657  0.403391  0.583333
O  0.469147  0.419814  0.805681
O  0.443475  0.658944  0.355211
O  0.465935  0.827810  0.376708
O  0.465791  0.129268  0.091866
O  0.180234  0.129108  0.377273
O  0.180884  0.411288  0.092851
O  0.001478  0.235460  0.414452
O  0.649478  0.308775  0.272347
O  0.348420  0.308514  0.572279
O  0.291636  0.951671  0.410398
O  0.262436  0.680164  0.424027
O  0.499594  0.951518  0.202082
O  0.614906  0.579089  0.287728
O  0.641737  0.589131  0.777933
O  0.649335  0.284365  0.562118
La  0.497131  0.471560  0.415700
O  0.002560  0.451726  0.200298
O  0.644067  0.300191  0.779941
O  0.724528  0.444874  0.188330
Si  0.104914  0.417158  0.550428
Si  0.649195  0.413314  0.195309
Si  0.640963  0.413740  0.018270
Si  0.282397  0.415757  0.559941
Si  0.718875  0.303891  0.806313
Si  0.893114  0.306198  0.627906
O  0.713428  0.450526  0.913030
O  0.135734  0.307659  0.562575
O  0.653127  0.305721  0.045517
O  0.881034  0.415509  0.599544
O  0.688608  0.412073  0.798397
O  0.175987  0.430545  0.573242
O  0.665828  0.419106  0.092773
O  0.824049  0.270294  0.734628
O  0.717452  0.233059  0.912879
O  0.865270  0.299596  0.555697
O  0.532187  0.050669  0.446310
O  0.641192  0.818221  0.554517
O  0.641188  0.817139  0.267143
O  0.499196  0.239961  0.914004
Si  0.647800  0.231462  0.019672
Si  0.645299  0.057865  0.198038
Si  0.532446  0.675240  0.256725
Si  0.535892  0.311901  0.807953
Si  0.539851  0.294903  0.633066
Si  0.537479  0.843285  0.268443
O  0.536648  0.068313  0.225929
O  0.681721  0.126449  0.091281
O  0.529459  0.286099  0.735009
O  0.544907  0.773697  0.225992
O  0.538938  0.261964  0.029561
O  0.333520  0.482665  0.453703
O  0.000583  0.238455  0.625039
O  0.289390  0.950346  0.626432
O  0.355098  0.817980  0.553359
Si  0.284665  0.058311  0.557488
Si  0.108451  0.234507  0.556780
Si  0.357711  0.843861  0.449307
Si  0.717517  0.295622  0.453091
Si  0.894790  0.307437  0.447986
Si  0.342925  0.677231  0.444838
O  0.313711  0.067991  0.448756
O  0.118150  0.263444  0.448216
O  0.177715  0.127873  0.592269
O  0.822726  0.278540  0.441930
O  0.316315  0.773758  0.458290
O  0.378307  0.580287  0.526448
O  0.532624  0.479889  0.021679
O  0.713916  0.950639  0.200849
Si  0.637073  0.057680  0.380132
Al  0.279260  0.599502  0.380547
Si  0.101779  0.590761  0.378057
Si  0.640223  0.238947  0.381274
Si  0.715988  0.843855  0.271004
Si  0.890975  0.666439  0.270981
O  0.649472  0.086763  0.270826
O  0.132517  0.600411  0.269505
O  0.686508  0.836138  0.378768
O  0.877116  0.638979  0.380358
O  0.172497  0.614623  0.386898
O  0.653599  0.136328  0.389309
O  0.821013  0.772760  0.235198
O  0.995717  0.663704  0.411647
O  0.371696  0.602176  0.272960
Al  0.463149  0.233389  0.564183
Si  0.465649  0.588107  0.018725
Si  0.471029  0.596590  0.192010
Si  0.465696  0.054281  0.553883
Si  0.355860  0.667940  0.806600
Si  0.358069  0.843037  0.629557
O  0.288305  0.666513  0.913927
O  0.357068  0.598138  0.050561
O  0.356847  0.086864  0.562140
O  0.465502  0.637801  0.794146
O  0.467659  0.827641  0.602390
O  0.475959  0.613658  0.089924
O  0.481122  0.123145  0.574373
O  0.320439  0.773086  0.735218
O  0.722109  0.224444  0.413931
O  0.819628  0.772776  0.450683
O  0.100746  0.482564  0.444526
O  0.289466  0.446701  0.916026
O  0.998284  0.662778  0.200879
O  0.348030  0.593365  0.783544
O  0.865150  0.591821  0.266866
Si  0.106287  0.595193  0.196195
Si  0.282871  0.596145  0.021335
Si  0.895302  0.484911  0.272375
Al  0.357046  0.482606  0.628439
Si  0.360158  0.485447  0.809179
Al  0.717209  0.480342  0.269751
O  0.120995  0.485366  0.223604
O  0.311904  0.487646  0.030523
O  0.176146  0.631771  0.089817
O  0.824913  0.481254  0.242899
O  0.331810  0.479596  0.738604
O  0.822224  0.484243  0.734863
O  0.862579  0.591667  0.555726
O  0.537961  0.291929  0.448136
O  0.538776  0.769345  0.734898
O  0.999045  0.448669  0.626236
H  0.964879  0.427517  0.901776
O  0.540998  0.486918  0.236194
O  0.271332  0.451660  0.636403
O  0.713833  0.953421  0.412325
O  0.512579  0.672370  0.175928
O  0.494421  0.948078  0.629340
O  0.502717  0.220887  0.645988
O  0.500106  0.660020  0.912934
Si  0.716243  0.484243  0.805741
Si  0.535869  0.841521  0.629875
Si  0.888716  0.666734  0.449823
Si  0.715021  0.846085  0.449068
Si  0.536573  0.664261  0.804783
Si  0.891763  0.485342  0.627717
H  0.988018  0.584004  0.706391
H  0.184137  0.306247  0.001996
C  0.217583  0.322396  0.859112
C  0.094206  0.460340  0.817626
H  0.929688  0.603893  0.816812
C  0.948955  0.556334  0.781270
H  0.233198  0.288814  0.811412
H  0.357917  0.216579  0.930121
H  0.086632  0.495192  0.860161
H  0.151903  0.230305  0.991188
C  0.302078  0.186272  0.963039
H  0.145282  0.475724  0.746252
C  0.006573  0.454381  0.827667
C  0.205204  0.263409  0.960590
H  0.023098  0.409863  0.790043
H  0.884138  0.554513  0.786806
H  0.297669  0.144477  0.036875
H  0.258870  0.368439  0.827160
H  0.322357  0.138918  0.926836
H  0.135473  0.376170  0.860506
