# Supplementary material for: External acidity as performance descriptor in polyolefin cracking using zeolite-based materials
Source: Nat Commun. 2025 Mar 26;16:2980. doi: 10.1038/s41467-025-57158-1 (PMC11947190; doi:10.1038/s41467-025-57158-1)
Supplement: Supplementary file 3 — Source Data [file 41467_2025_57158_MOESM3_ESM.zip › Model4_start.cif]

data_Model4_start

_cell_length_a                        17.3872216219614195
_cell_length_b                        17.3872216219614195
_cell_length_c                        17.3872216219614195
_cell_angle_alpha                     59.9999999999999858
_cell_angle_beta                      59.9999999999999858
_cell_angle_gamma                     59.9999999999999858


_symmetry_space_group_name_H-M     'P 1'
_symmetry_Int_Tables_number        1


loop_
_atom_site_label
_atom_site_fract_x
_atom_site_fract_y
_atom_site_fract_z
Si  0.288439  0.405725  0.022461
Si  0.467487  0.050102  0.197327
Si  0.288134  0.050355  0.376635
Si  0.467531  0.225409  0.019935
Si  0.111691  0.405601  0.197758
Si  0.110938  0.225676  0.377283
O  0.138655  0.300139  0.272237
O  0.363279  0.300521  0.049375
O  0.362104  0.078460  0.271124
O  0.672795  0.394278  0.383943
O  0.893925  0.407215  0.379662
O  0.475767  0.392734  0.581118
O  0.471191  0.409912  0.805089
O  0.446967  0.649894  0.354944
O  0.468099  0.818526  0.376031
O  0.467252  0.119705  0.091245
O  0.182109  0.119937  0.376667
O  0.183060  0.403916  0.092372
O  0.003781  0.227580  0.413019
O  0.654343  0.299412  0.270097
O  0.353140  0.298280  0.574522
O  0.293494  0.942311  0.410661
O  0.265178  0.672591  0.422019
O  0.502204  0.942162  0.201575
O  0.617213  0.569474  0.285516
O  0.643927  0.580003  0.776838
O  0.652482  0.279139  0.558752
La  0.501925  0.462507  0.410437
O  0.004995  0.442296  0.199914
O  0.645607  0.288945  0.780602
O  0.729640  0.435877  0.184399
Si  0.105134  0.406305  0.551449
Si  0.654777  0.403413  0.191979
Si  0.641829  0.403433  0.018039
Si  0.284005  0.402970  0.557128
Si  0.720346  0.294792  0.805272
Si  0.894674  0.296459  0.626979
O  0.713511  0.438825  0.912448
O  0.136566  0.296970  0.563875
O  0.651561  0.295781  0.047633
O  0.884110  0.405284  0.598487
O  0.689583  0.403853  0.795052
O  0.177624  0.417487  0.576074
O  0.669197  0.409186  0.090564
O  0.825373  0.260792  0.733444
O  0.719837  0.225429  0.911937
O  0.866407  0.290850  0.554371
O  0.534830  0.041266  0.444587
O  0.644096  0.809275  0.553992
O  0.643548  0.807312  0.267322
O  0.499965  0.229532  0.912678
Si  0.648908  0.222059  0.018749
Si  0.647042  0.048877  0.196855
Si  0.535090  0.666693  0.255336
Si  0.537293  0.301776  0.807722
Si  0.544386  0.285150  0.630791
Si  0.540010  0.834253  0.267853
O  0.538226  0.059539  0.225236
O  0.683382  0.116769  0.089771
O  0.531881  0.278854  0.731936
O  0.547929  0.764517  0.225068
O  0.540949  0.251965  0.026787
O  0.332724  0.474358  0.458614
O  0.002057  0.227705  0.623961
O  0.293009  0.941013  0.625454
O  0.358073  0.808401  0.553097
Si  0.287027  0.049096  0.556578
Si  0.109970  0.223827  0.556828
Si  0.360162  0.834956  0.449133
Si  0.720794  0.287444  0.450138
Si  0.897136  0.299481  0.446124
Si  0.345762  0.669214  0.443047
O  0.315687  0.059066  0.447913
O  0.121080  0.253601  0.447721
O  0.179754  0.117659  0.592196
O  0.825822  0.270975  0.438186
O  0.318949  0.764205  0.458693
O  0.379441  0.570856  0.524950
O  0.533351  0.470826  0.022928
O  0.715420  0.941464  0.200549
Si  0.639734  0.048367  0.378452
Al  0.280953  0.591209  0.380739
Si  0.104315  0.580214  0.378404
Si  0.643597  0.229652  0.379039
Si  0.718174  0.834690  0.270721
Si  0.893704  0.658064  0.269967
O  0.651882  0.077961  0.269196
O  0.135057  0.590836  0.269729
O  0.688817  0.826698  0.378571
O  0.879715  0.629824  0.379578
O  0.175435  0.603730  0.387399
O  0.655902  0.127312  0.387786
O  0.823412  0.764223  0.234674
O  0.998182  0.651639  0.413788
O  0.378519  0.586149  0.278034
Al  0.469353  0.222272  0.562272
Si  0.467635  0.579555  0.018110
Si  0.474661  0.586134  0.191820
Si  0.468118  0.044877  0.552062
Si  0.358268  0.658910  0.806002
Si  0.361125  0.833536  0.629275
O  0.289007  0.655392  0.913339
O  0.358992  0.591712  0.047761
O  0.359134  0.078743  0.560127
O  0.466908  0.629579  0.795868
O  0.470993  0.817197  0.602142
O  0.475394  0.604720  0.091433
O  0.484029  0.114010  0.571772
O  0.322861  0.764440  0.735149
O  0.724017  0.214862  0.413790
O  0.822488  0.763405  0.449880
O  0.106091  0.471046  0.444200
O  0.291134  0.442328  0.915146
O  0.000912  0.655139  0.200445
O  0.353942  0.585006  0.778934
O  0.868412  0.583679  0.264959
Si  0.108503  0.586249  0.196020
Si  0.285008  0.586529  0.020851
Si  0.897977  0.476738  0.271044
Al  0.365717  0.474453  0.627108
Si  0.362517  0.477219  0.808775
Al  0.720988  0.471905  0.265964
O  0.121658  0.476800  0.224491
O  0.315154  0.477089  0.032528
O  0.178662  0.622320  0.089892
O  0.827063  0.473838  0.241685
O  0.334179  0.472036  0.737217
O  0.823711  0.473629  0.734640
O  0.862749  0.582054  0.555631
O  0.540301  0.283582  0.445055
O  0.541625  0.760578  0.734526
O  0.000184  0.440602  0.625044
H  0.921312  0.429355  0.964945
O  0.546556  0.477059  0.233757
O  0.271584  0.443094  0.637923
O  0.716541  0.944343  0.410960
O  0.513490  0.663955  0.175649
O  0.496311  0.939114  0.627954
O  0.511344  0.209086  0.641906
O  0.504827  0.650661  0.912867
Si  0.717557  0.474495  0.804595
Si  0.538739  0.832065  0.629369
Si  0.890551  0.656839  0.450058
Si  0.717797  0.836790  0.448402
Si  0.539458  0.655531  0.804748
Si  0.892642  0.475873  0.627686
H  0.825913  0.618355  0.835528
H  0.117296  0.391770  0.970139
C  0.103621  0.437581  0.836033
C  0.007302  0.515449  0.851039
H  0.820213  0.599792  0.948166
C  0.829240  0.564842  0.904688
H  0.109980  0.405233  0.790952
H  0.276891  0.316550  0.866210
H  0.000839  0.547699  0.895783
H  0.069077  0.325769  0.966599
C  0.220952  0.285003  0.905025
H  0.005045  0.571854  0.782731
C  0.922498  0.483163  0.894949
C  0.123594  0.359422  0.925670
H  0.929729  0.449119  0.851411
H  0.769174  0.540221  0.938088
H  0.234179  0.230087  0.970169
H  0.158232  0.471323  0.798852
H  0.228545  0.249786  0.862499
H  0.220295  0.434516  0.699735
