# Supplementary material for: External acidity as performance descriptor in polyolefin cracking using zeolite-based materials
Source: Nat Commun. 2025 Mar 26;16:2980. doi: 10.1038/s41467-025-57158-1 (PMC11947190; doi:10.1038/s41467-025-57158-1)
Supplement: Supplementary file 3 — Source Data [file 41467_2025_57158_MOESM3_ESM.zip › Model4_TS.cif]

data_Model4_TS

_cell_length_a                        17.3872216219614195
_cell_length_b                        17.3872216219614195
_cell_length_c                        17.3872216219614195
_cell_angle_alpha                     59.9999999999999858
_cell_angle_beta                      59.9999999999999858
_cell_angle_gamma                     59.9999999999999858


_symmetry_space_group_name_H-M     'P 1'
_symmetry_Int_Tables_number        1


loop_
_atom_site_label
_atom_site_fract_x
_atom_site_fract_y
_atom_site_fract_z
Si  0.288394  0.408605  0.024067
Si  0.468132  0.053224  0.199849
Si  0.288942  0.053462  0.379163
Si  0.468505  0.229315  0.022985
Si  0.112120  0.408482  0.200396
Si  0.110919  0.228368  0.380073
O  0.138302  0.302730  0.274601
O  0.363501  0.303816  0.052224
O  0.362646  0.081974  0.273433
O  0.672293  0.397198  0.389025
O  0.895175  0.409013  0.382816
O  0.476489  0.396811  0.584443
O  0.471039  0.414068  0.807526
O  0.447158  0.653327  0.357663
O  0.468956  0.821661  0.378160
O  0.468162  0.123438  0.093692
O  0.182794  0.122878  0.379206
O  0.183053  0.406461  0.094561
O  0.004026  0.229405  0.415945
O  0.653278  0.301958  0.274089
O  0.350787  0.302133  0.577155
O  0.294578  0.945437  0.412895
O  0.265350  0.675743  0.424944
O  0.502231  0.945566  0.203723
O  0.618033  0.572857  0.288466
O  0.644359  0.583150  0.780430
O  0.652069  0.279752  0.563563
La  0.499712  0.465614  0.415725
O  0.005126  0.446533  0.202527
O  0.645952  0.294892  0.781505
O  0.729579  0.437351  0.189666
Si  0.107493  0.410523  0.552307
Si  0.654316  0.405961  0.196376
Si  0.644150  0.406991  0.020279
Si  0.283431  0.408624  0.565104
Si  0.720932  0.298324  0.807900
Si  0.895356  0.300065  0.629848
O  0.716206  0.443513  0.914944
O  0.138704  0.301186  0.564132
O  0.654985  0.299335  0.047954
O  0.883025  0.409483  0.601396
O  0.691268  0.406546  0.799449
O  0.177805  0.423145  0.577377
O  0.670461  0.411651  0.094181
O  0.826139  0.264127  0.736419
O  0.719293  0.227626  0.914552
O  0.867946  0.293009  0.557577
O  0.534655  0.044491  0.448117
O  0.644294  0.812230  0.556766
O  0.644111  0.811425  0.268661
O  0.501529  0.233872  0.915472
Si  0.649621  0.225568  0.021447
Si  0.647580  0.052080  0.199871
Si  0.535520  0.669408  0.258412
Si  0.537852  0.306080  0.809805
Si  0.542921  0.288871  0.634411
Si  0.540484  0.837464  0.269849
O  0.539084  0.062034  0.227953
O  0.683703  0.120404  0.092882
O  0.531431  0.281373  0.736046
O  0.548411  0.767673  0.227259
O  0.540817  0.256251  0.031104
O  0.333543  0.477192  0.460903
O  0.002924  0.232570  0.627031
O  0.292192  0.944371  0.628042
O  0.359255  0.811635  0.555124
Si  0.287222  0.052383  0.559252
Si  0.110819  0.228196  0.558670
Si  0.361051  0.837807  0.451358
Si  0.720031  0.290033  0.454634
Si  0.897492  0.301492  0.449653
Si  0.346033  0.671777  0.446381
O  0.316264  0.062469  0.450419
O  0.120414  0.257208  0.450154
O  0.180134  0.121641  0.594166
O  0.825265  0.273330  0.442901
O  0.319303  0.767382  0.461379
O  0.379846  0.573959  0.528143
O  0.535674  0.473723  0.024704
O  0.716601  0.944793  0.203309
Si  0.639465  0.051705  0.381826
Al  0.281637  0.593153  0.384465
Si  0.104809  0.584744  0.380072
Si  0.642786  0.232668  0.383263
Si  0.718706  0.837940  0.273088
Si  0.893826  0.660624  0.272714
O  0.651563  0.081473  0.272470
O  0.134276  0.595377  0.271540
O  0.689032  0.829551  0.381178
O  0.881169  0.632983  0.381720
O  0.176034  0.608797  0.388041
O  0.655891  0.130070  0.391624
O  0.823876  0.767020  0.237251
O  0.998736  0.656710  0.415405
O  0.378138  0.590319  0.280184
Al  0.466256  0.227138  0.566114
Si  0.468202  0.581785  0.021394
Si  0.474744  0.589140  0.194945
Si  0.468267  0.048235  0.555648
Si  0.358462  0.662692  0.808986
Si  0.361262  0.837108  0.631585
O  0.290511  0.661696  0.916082
O  0.359961  0.591356  0.052544
O  0.359361  0.080812  0.564127
O  0.467934  0.632632  0.796871
O  0.470706  0.821540  0.605113
O  0.476100  0.607567  0.094080
O  0.483488  0.117634  0.575557
O  0.323088  0.767533  0.737241
O  0.723953  0.218079  0.416927
O  0.822646  0.766953  0.452186
O  0.105733  0.475906  0.445773
O  0.291003  0.441454  0.917104
O  0.001102  0.656423  0.202084
O  0.350760  0.587868  0.786192
O  0.867048  0.586185  0.269458
Si  0.108942  0.588987  0.198254
Si  0.285571  0.590109  0.023032
Si  0.897901  0.479197  0.274735
Al  0.360893  0.476343  0.629872
Si  0.362447  0.480449  0.810745
Al  0.720467  0.474047  0.271086
O  0.124101  0.478890  0.226305
O  0.314847  0.482139  0.030667
O  0.179052  0.625212  0.092007
O  0.827649  0.475118  0.245461
O  0.333822  0.477076  0.738725
O  0.824917  0.478302  0.736550
O  0.864335  0.585767  0.557645
O  0.539910  0.286381  0.449328
O  0.541948  0.763563  0.737449
O  0.001493  0.442902  0.626825
H  0.998355  0.435200  0.845427
O  0.546386  0.480017  0.236918
O  0.271494  0.443547  0.644188
O  0.716398  0.947484  0.413683
O  0.514409  0.666538  0.178395
O  0.497425  0.942313  0.631285
O  0.507423  0.213872  0.646883
O  0.503183  0.653836  0.915847
Si  0.719086  0.478177  0.807545
Si  0.539029  0.835526  0.632338
Si  0.891581  0.660697  0.451963
Si  0.717771  0.839963  0.451022
Si  0.539489  0.658511  0.807470
Si  0.893831  0.479369  0.629484
H  0.015441  0.624342  0.688996
H  0.076634  0.334876  0.971765
C  0.196049  0.358372  0.846373
C  0.116193  0.473710  0.807473
H  0.942958  0.612568  0.808768
C  0.976083  0.580700  0.753900
H  0.250944  0.322295  0.794394
H  0.226076  0.214791  0.008018
H  0.091726  0.483080  0.874733
H  0.102554  0.285559  0.890202
C  0.194788  0.204073  0.974182
H  0.149325  0.528090  0.754549
C  0.040232  0.478582  0.784061
C  0.134437  0.297984  0.922029
H  0.072621  0.450306  0.726746
H  0.919579  0.583176  0.740258
H  0.151169  0.159899  0.029442
H  0.231659  0.372722  0.872297
H  0.252199  0.164855  0.926425
H  0.196464  0.422611  0.761889
