# Supplementary material for: External acidity as performance descriptor in polyolefin cracking using zeolite-based materials
Source: Nat Commun. 2025 Mar 26;16:2980. doi: 10.1038/s41467-025-57158-1 (PMC11947190; doi:10.1038/s41467-025-57158-1)
Supplement: Supplementary file 3 — Source Data [file 41467_2025_57158_MOESM3_ESM.zip › Model5_end.cif]

data_Model5_end

_cell_length_a                        17.4673309097839038
_cell_length_b                        17.4673309097839002
_cell_length_c                        17.4673309097839038
_cell_angle_alpha                     59.9999999999999858
_cell_angle_beta                      59.9999999999999929
_cell_angle_gamma                     59.9999999999999858


_symmetry_space_group_name_H-M     'P 1'
_symmetry_Int_Tables_number        1


loop_
_atom_site_label
_atom_site_fract_x
_atom_site_fract_y
_atom_site_fract_z
Si  0.523072  0.458576  0.883301
Si  0.699467  0.102662  0.058352
Si  0.523672  0.102481  0.239587
Si  0.698597  0.278513  0.883855
Si  0.343892  0.460469  0.055616
Si  0.348535  0.281170  0.233741
O  0.372366  0.353469  0.128144
O  0.595681  0.353478  0.914767
O  0.595339  0.129930  0.133532
O  0.909246  0.452385  0.249251
O  0.128260  0.465927  0.231659
O  0.702910  0.446420  0.456066
O  0.704253  0.459321  0.660966
O  0.689469  0.688820  0.222346
O  0.701574  0.882637  0.237363
O  0.696933  0.173575  0.953555
O  0.418679  0.175107  0.237066
O  0.417386  0.458883  0.951306
O  0.241719  0.273595  0.264148
O  0.879976  0.354889  0.133619
O  0.573316  0.357098  0.449240
O  0.523066  0.996882  0.274929
O  0.513284  0.711548  0.284900
O  0.733882  0.996906  0.059942
O  0.766879  0.526752  0.891047
O  0.877181  0.630519  0.639700
H  0.013271  0.479311  0.008839
H  0.448832  0.735940  0.323685
O  0.240280  0.494037  0.053753
O  0.875876  0.338156  0.648945
O  0.950244  0.493578  0.054319
Si  0.336449  0.466004  0.420393
Si  0.872321  0.457981  0.058980
Si  0.874046  0.456938  0.883191
Si  0.512888  0.468024  0.418320
Si  0.948035  0.346960  0.673870
Si  0.120889  0.349719  0.496266
O  0.944752  0.491254  0.777463
O  0.370238  0.361739  0.422607
O  0.879444  0.351005  0.912848
O  0.122799  0.451853  0.466926
O  0.916926  0.455573  0.663240
O  0.402377  0.478707  0.449843
O  0.909396  0.457785  0.953376
O  0.053614  0.313107  0.602983
O  0.950389  0.278135  0.779166
O  0.105977  0.336547  0.422416
O  0.761835  0.109557  0.312269
H  0.575796  0.113632  0.809717
O  0.875887  0.861720  0.122521
O  0.728320  0.282796  0.777299
Si  0.878758  0.275337  0.885342
Si  0.877958  0.099787  0.060446
Si  0.770796  0.716928  0.121017
Si  0.769166  0.350625  0.670939
Si  0.775407  0.348444  0.491489
Si  0.769913  0.889922  0.128796
O  0.770189  0.112050  0.085123
O  0.914308  0.170970  0.955553
O  0.770368  0.316628  0.598863
O  0.762934  0.823675  0.094719
O  0.772815  0.303545  0.890333
O  0.882675  0.328785  0.423038
O  0.230439  0.274756  0.505114
O  0.523351  0.987692  0.486240
O  0.588958  0.856063  0.413810
Si  0.519023  0.096259  0.421547
Al  0.349785  0.280780  0.414508
Si  0.594064  0.890073  0.306914
Si  0.948468  0.344670  0.311007
Al  0.119427  0.357704  0.309172
Si  0.597239  0.714856  0.307836
O  0.552480  0.109459  0.310223
O  0.334917  0.315736  0.309207
O  0.413728  0.164124  0.454620
O  0.055231  0.312319  0.303668
O  0.559579  0.824065  0.298984
O  0.601690  0.645360  0.408450
O  0.874713  0.857911  0.412310
O  0.947611  0.994090  0.060329
Si  0.868812  0.103886  0.241910
Al  0.524197  0.632293  0.231802
Si  0.342416  0.639135  0.236763
Si  0.867939  0.281806  0.242635
Si  0.950104  0.886526  0.129535
Si  0.127215  0.707809  0.126272
O  0.877089  0.128399  0.135655
O  0.364711  0.642212  0.133918
O  0.916647  0.882133  0.236608
O  0.119165  0.671872  0.233470
O  0.407771  0.677646  0.236760
O  0.900777  0.177699  0.239511
O  0.054991  0.815252  0.095724
O  0.231744  0.716932  0.268862
O  0.600378  0.657673  0.119686
Al  0.685589  0.281420  0.419021
Si  0.701060  0.636820  0.879085
Si  0.704750  0.646272  0.049120
Si  0.696931  0.096825  0.422974
Si  0.592350  0.707067  0.668013
Si  0.593146  0.881479  0.489239
O  0.524812  0.708174  0.774675
O  0.594047  0.643660  0.909566
O  0.590963  0.121240  0.430691
O  0.701482  0.677355  0.655919
O  0.700809  0.871258  0.461420
O  0.710549  0.671016  0.943491
O  0.697906  0.163979  0.459470
O  0.558117  0.810826  0.594765
O  0.942270  0.275606  0.277608
O  0.052135  0.823830  0.303112
O  0.332112  0.539984  0.314716
O  0.527822  0.486876  0.777635
O  0.234968  0.709113  0.056628
O  0.585079  0.631822  0.646314
O  0.104923  0.639838  0.107865
Si  0.340224  0.638975  0.057201
Si  0.520384  0.639090  0.882160
Si  0.131992  0.529677  0.124555
Al  0.594440  0.533980  0.485028
Si  0.594253  0.525954  0.669219
Al  0.947282  0.532361  0.142278
O  0.352688  0.530098  0.084921
O  0.550025  0.531184  0.890266
O  0.414997  0.672404  0.953446
O  0.064606  0.520453  0.094198
O  0.561177  0.521249  0.602417
O  0.055754  0.518377  0.604423
O  0.553445  0.519472  0.306646
O  0.761736  0.316706  0.307369
O  0.773811  0.809948  0.592736
O  0.230744  0.493406  0.496508
H  0.774994  0.201444  0.525472
O  0.772347  0.536077  0.085249
O  0.507073  0.517573  0.479287
O  0.939381  0.998219  0.276530
O  0.747372  0.714788  0.042380
O  0.734803  0.987821  0.488306
O  0.738869  0.267262  0.500809
O  0.736655  0.703198  0.771061
Si  0.948441  0.525035  0.670158
Si  0.771209  0.882373  0.487988
Al  0.112092  0.706870  0.313546
Si  0.947017  0.890333  0.306724
Si  0.772135  0.705687  0.664290
Si  0.125528  0.526550  0.496162
O  0.094516  0.629583  0.426066
O  0.871451  0.645200  0.126691
H  0.241541  0.227677  0.247960
H  0.233093  0.212235  0.551718
H  0.227015  0.781967  0.248425
H  0.375166  0.459946  0.740385
H  0.618064  0.157521  0.685186
C  0.193367  0.530548  0.731443
H  0.455164  0.269513  0.816488
H  0.129364  0.521403  0.745039
C  0.488226  0.253988  0.751001
C  0.278725  0.447832  0.702499
H  0.279467  0.445955  0.640233
C  0.504544  0.338033  0.667504
H  0.531793  0.331668  0.597891
H  0.196459  0.597791  0.675146
H  0.428562  0.395998  0.654028
C  0.585084  0.176498  0.748568
C  0.365249  0.463214  0.681621
H  0.632393  0.198633  0.751017
H  0.535894  0.378028  0.668676
H  0.272939  0.381736  0.760185
H  0.387613  0.517597  0.615840
H  0.188872  0.533754  0.794873
H  0.443036  0.229149  0.748515
