# Supplementary material for: External acidity as performance descriptor in polyolefin cracking using zeolite-based materials
Source: Nat Commun. 2025 Mar 26;16:2980. doi: 10.1038/s41467-025-57158-1 (PMC11947190; doi:10.1038/s41467-025-57158-1)
Supplement: Supplementary file 3 — Source Data [file 41467_2025_57158_MOESM3_ESM.zip › Model5_start.cif]

data_Model5_start

_cell_length_a                        17.4673309097839038
_cell_length_b                        17.4673309097839002
_cell_length_c                        17.4673309097839038
_cell_angle_alpha                     59.9999999999999858
_cell_angle_beta                      59.9999999999999929
_cell_angle_gamma                     59.9999999999999858


_symmetry_space_group_name_H-M     'P 1'
_symmetry_Int_Tables_number        1


loop_
_atom_site_label
_atom_site_fract_x
_atom_site_fract_y
_atom_site_fract_z
Si  0.516483  0.461996  0.887972
Si  0.691902  0.105409  0.060975
Si  0.516545  0.106323  0.242776
Si  0.690822  0.280794  0.886604
Si  0.337119  0.463779  0.060397
Si  0.341228  0.284211  0.238100
O  0.366021  0.356919  0.133001
O  0.588610  0.356299  0.917955
O  0.588105  0.133009  0.136644
O  0.902372  0.455480  0.249933
O  0.120248  0.470207  0.235595
O  0.697708  0.454148  0.456953
O  0.696494  0.462379  0.663695
O  0.688072  0.688492  0.233569
O  0.695019  0.885676  0.240862
O  0.688860  0.175912  0.956315
O  0.411324  0.178208  0.240690
O  0.411011  0.462883  0.956354
O  0.234322  0.277555  0.267518
O  0.872536  0.356630  0.136626
O  0.568803  0.357618  0.441768
O  0.516440  0.000193  0.279140
O  0.507979  0.729021  0.271259
O  0.725594  0.999393  0.063388
O  0.758905  0.530226  0.894647
O  0.870073  0.633104  0.643475
H  0.008902  0.481133  0.007703
H  0.457805  0.789379  0.262612
O  0.233795  0.496721  0.058527
O  0.867979  0.340841  0.652703
O  0.947189  0.492703  0.055831
Si  0.327384  0.468901  0.422783
Si  0.867211  0.459256  0.061585
Si  0.865910  0.459466  0.886618
Si  0.505984  0.465035  0.421650
Si  0.940260  0.349897  0.677277
Si  0.113954  0.350897  0.500797
O  0.936709  0.492620  0.780992
O  0.360357  0.363304  0.429892
O  0.869513  0.354020  0.917332
O  0.118386  0.451852  0.471461
O  0.909573  0.458860  0.665128
O  0.396523  0.482872  0.448277
O  0.901875  0.459966  0.956382
O  0.045850  0.315047  0.606979
O  0.942788  0.281764  0.782566
O  0.098632  0.339376  0.426202
O  0.754818  0.112860  0.315672
H  0.655480  0.073593  0.774093
O  0.868845  0.865022  0.124762
O  0.720248  0.285708  0.779887
Si  0.870877  0.278053  0.888742
Si  0.870618  0.102703  0.063340
Si  0.763108  0.718414  0.126914
Si  0.761405  0.353634  0.674045
Si  0.767590  0.352776  0.493518
Si  0.762728  0.892738  0.132014
O  0.763218  0.114555  0.087128
O  0.907234  0.173817  0.958679
O  0.763568  0.321049  0.600223
O  0.755346  0.825382  0.099607
O  0.765608  0.304923  0.893139
O  0.873289  0.332218  0.422903
O  0.222861  0.274333  0.510286
O  0.517424  0.990064  0.488112
O  0.582929  0.857265  0.417674
Si  0.512369  0.098928  0.424808
Al  0.341587  0.281715  0.420492
Si  0.587667  0.893688  0.310561
Si  0.942178  0.347931  0.311864
Al  0.111966  0.361769  0.312727
Si  0.587586  0.720755  0.308829
O  0.545217  0.114055  0.313002
O  0.327530  0.317522  0.314603
O  0.406938  0.165664  0.459340
O  0.047537  0.316766  0.307321
O  0.552206  0.828443  0.302227
O  0.576627  0.648438  0.411352
O  0.868267  0.859255  0.415230
O  0.940612  0.997093  0.063361
Si  0.861847  0.106268  0.245027
Al  0.514886  0.638592  0.236471
Si  0.334137  0.640884  0.240562
Si  0.864152  0.282987  0.244963
Si  0.943017  0.889604  0.132170
Si  0.120264  0.711215  0.128040
O  0.868769  0.131223  0.139173
O  0.355193  0.648956  0.136467
O  0.909389  0.884479  0.239545
O  0.113580  0.674551  0.234931
O  0.399749  0.677431  0.242936
O  0.895101  0.179332  0.242171
O  0.047846  0.818548  0.098271
O  0.223499  0.716000  0.277280
O  0.592412  0.649309  0.125108
Al  0.682525  0.280004  0.422783
Si  0.694208  0.640436  0.882800
Si  0.696213  0.646002  0.055280
Si  0.690321  0.098450  0.426672
Si  0.585356  0.710458  0.671937
Si  0.586644  0.883523  0.492990
O  0.517367  0.710096  0.778712
O  0.586718  0.649029  0.912581
O  0.584317  0.123491  0.434197
O  0.693978  0.681321  0.660673
O  0.694579  0.871919  0.465570
O  0.704050  0.673170  0.948320
O  0.691067  0.164375  0.464610
O  0.550535  0.814220  0.598922
O  0.940707  0.277876  0.276020
O  0.045297  0.826162  0.305524
O  0.328231  0.539018  0.314865
O  0.520562  0.492978  0.782075
O  0.227659  0.712969  0.057717
O  0.580156  0.635594  0.647890
O  0.097240  0.643375  0.110348
Si  0.332410  0.643108  0.059969
Si  0.513877  0.641897  0.886195
Si  0.125091  0.532759  0.127960
Al  0.589972  0.536611  0.491267
Si  0.586507  0.529961  0.673937
Al  0.942109  0.534171  0.142553
O  0.344944  0.533743  0.090277
O  0.544828  0.533159  0.895897
O  0.408216  0.675308  0.956912
O  0.058846  0.522591  0.097124
O  0.552114  0.527515  0.606414
O  0.048476  0.520635  0.607801
O  0.548242  0.535639  0.323135
O  0.759315  0.317447  0.312830
O  0.767929  0.812604  0.596187
O  0.222610  0.502028  0.495941
H  0.716177  0.224847  0.567738
O  0.768374  0.538359  0.089012
O  0.499381  0.501107  0.501581
O  0.932028  0.000402  0.279552
O  0.729127  0.718798  0.054700
O  0.728445  0.989382  0.490912
O  0.726126  0.274433  0.506205
O  0.730760  0.706731  0.774994
Si  0.941155  0.527437  0.673464
Si  0.765111  0.883807  0.491338
Al  0.103300  0.708872  0.317028
Si  0.939996  0.892533  0.309584
Si  0.765621  0.708801  0.668463
Si  0.117024  0.529807  0.499404
O  0.082330  0.631719  0.429407
O  0.865666  0.647065  0.124493
H  0.233740  0.233736  0.248809
H  0.225016  0.212052  0.557256
H  0.218121  0.780026  0.262320
H  0.388835  0.361973  0.799134
H  0.651135  0.136274  0.659462
C  0.243126  0.416532  0.735798
H  0.523315  0.204763  0.829872
H  0.195459  0.400463  0.726760
C  0.536775  0.205116  0.760953
C  0.343166  0.347918  0.712993
H  0.368851  0.349947  0.640265
C  0.514094  0.306671  0.694722
H  0.533127  0.306443  0.624283
H  0.240411  0.488918  0.689526
H  0.462055  0.475713  0.567209
C  0.638350  0.144832  0.723835
C  0.411253  0.368277  0.725464
H  0.687690  0.175315  0.710621
H  0.559170  0.338238  0.688005
H  0.343436  0.275689  0.757631
H  0.404410  0.443587  0.687414
H  0.215209  0.414933  0.808554
H  0.489351  0.173323  0.772715
