# Supplementary material for: External acidity as performance descriptor in polyolefin cracking using zeolite-based materials
Source: Nat Commun. 2025 Mar 26;16:2980. doi: 10.1038/s41467-025-57158-1 (PMC11947190; doi:10.1038/s41467-025-57158-1)
Supplement: Supplementary file 3 — Source Data [file 41467_2025_57158_MOESM3_ESM.zip › Model5_TS.cif]

data_Model5_TS

_cell_length_a                        17.4673309097839038
_cell_length_b                        17.4673309097839002
_cell_length_c                        17.4673309097839038
_cell_angle_alpha                     59.9999999999999858
_cell_angle_beta                      59.9999999999999929
_cell_angle_gamma                     59.9999999999999858


_symmetry_space_group_name_H-M     'P 1'
_symmetry_Int_Tables_number        1


loop_
_atom_site_label
_atom_site_fract_x
_atom_site_fract_y
_atom_site_fract_z
Si  0.520738  0.457764  0.889979
Si  0.695963  0.100950  0.063451
Si  0.520397  0.101396  0.245269
Si  0.694798  0.276488  0.888931
Si  0.341291  0.459369  0.062357
Si  0.345045  0.279321  0.239636
O  0.370488  0.352367  0.134668
O  0.592475  0.351886  0.920554
O  0.592321  0.128420  0.139298
O  0.906191  0.451325  0.252362
O  0.123802  0.465146  0.237670
O  0.698204  0.448619  0.461800
O  0.700823  0.457839  0.666309
O  0.692159  0.683795  0.236377
O  0.698583  0.881468  0.243229
O  0.692613  0.171691  0.958800
O  0.415394  0.173448  0.242165
O  0.414972  0.458523  0.957972
O  0.238308  0.273140  0.267546
O  0.878454  0.352529  0.137622
O  0.569096  0.353117  0.449126
O  0.520173  0.995459  0.281206
O  0.512605  0.720607  0.276788
O  0.729544  0.995083  0.065669
O  0.763743  0.526795  0.895594
O  0.874337  0.628944  0.645800
H  0.011595  0.479254  0.009627
H  0.463760  0.781638  0.265601
O  0.237951  0.491714  0.060584
O  0.871775  0.335735  0.655542
O  0.949835  0.490463  0.057639
Si  0.332725  0.465014  0.423068
Si  0.870912  0.455688  0.063175
Si  0.870398  0.455531  0.888130
Si  0.508296  0.463691  0.428302
Si  0.944235  0.345723  0.679022
Si  0.117655  0.346989  0.502112
O  0.941853  0.487747  0.782438
O  0.365732  0.359812  0.428526
O  0.873409  0.350159  0.919255
O  0.119223  0.449322  0.472364
O  0.913547  0.454829  0.666604
O  0.398928  0.479018  0.450930
O  0.906637  0.456099  0.957701
O  0.049666  0.310827  0.608448
O  0.947272  0.278034  0.784325
O  0.104168  0.333186  0.427760
O  0.759390  0.107861  0.317134
H  0.564934  0.097740  0.800876
O  0.872496  0.860815  0.127118
O  0.723209  0.281420  0.782404
Si  0.875110  0.274076  0.890503
Si  0.875074  0.098331  0.064926
Si  0.766812  0.713814  0.130070
Si  0.765152  0.349068  0.676284
Si  0.770277  0.349533  0.495968
Si  0.766321  0.888291  0.134538
O  0.767544  0.110383  0.088987
O  0.911519  0.169745  0.960301
O  0.766599  0.315925  0.603336
O  0.758901  0.821168  0.101948
O  0.769969  0.300711  0.894656
O  0.877115  0.329238  0.426753
O  0.226652  0.272071  0.512507
O  0.521275  0.986177  0.491107
O  0.586525  0.853823  0.419874
Si  0.516340  0.094965  0.427260
Al  0.345740  0.277834  0.421657
Si  0.591265  0.888701  0.312984
Si  0.944722  0.343978  0.315309
Al  0.115922  0.356424  0.314565
Si  0.592023  0.714090  0.313554
O  0.548463  0.109454  0.315765
O  0.330043  0.312111  0.317039
O  0.411026  0.161921  0.461882
O  0.050906  0.311693  0.309494
O  0.556268  0.822964  0.305060
O  0.583253  0.643114  0.415996
O  0.872197  0.856137  0.416764
O  0.944928  0.992737  0.064680
Si  0.866302  0.102127  0.246513
Al  0.519228  0.631735  0.239219
Si  0.338479  0.637754  0.241685
Si  0.866129  0.279817  0.246748
Si  0.946992  0.885336  0.133997
Si  0.124397  0.706716  0.129868
O  0.873732  0.126687  0.140574
O  0.359043  0.645488  0.137681
O  0.913580  0.880934  0.241061
O  0.117937  0.670344  0.236596
O  0.403779  0.675270  0.243053
O  0.898773  0.175706  0.243792
O  0.051652  0.813914  0.100168
O  0.227620  0.713173  0.277896
O  0.595624  0.647079  0.126440
Al  0.682770  0.279610  0.422215
Si  0.698427  0.636818  0.884505
Si  0.699687  0.642176  0.057456
Si  0.695006  0.094818  0.427972
Si  0.589801  0.706103  0.673714
Si  0.590593  0.879774  0.495063
O  0.521855  0.705943  0.780497
O  0.591130  0.644679  0.914388
O  0.588827  0.119552  0.436008
O  0.698448  0.677083  0.662402
O  0.698398  0.868790  0.467508
O  0.708175  0.669612  0.949978
O  0.696905  0.161479  0.464395
O  0.554992  0.809952  0.600881
O  0.940187  0.273942  0.281787
O  0.049392  0.822115  0.307301
O  0.331142  0.536423  0.315947
O  0.524929  0.487806  0.784190
O  0.231667  0.708603  0.059038
O  0.584116  0.631096  0.650357
O  0.101569  0.638470  0.112432
Si  0.336469  0.639069  0.061628
Si  0.518176  0.637780  0.887989
Si  0.129057  0.527974  0.130030
Al  0.586046  0.530350  0.494948
Si  0.590978  0.525575  0.675341
Al  0.945654  0.530359  0.145208
O  0.349083  0.529578  0.091791
O  0.548968  0.528987  0.897722
O  0.412356  0.671056  0.958433
O  0.062892  0.518090  0.098734
O  0.555592  0.521263  0.610273
O  0.052845  0.516413  0.609163
O  0.551575  0.525820  0.321621
O  0.759827  0.314933  0.311303
O  0.772424  0.808609  0.597765
O  0.226836  0.495208  0.497487
H  0.762495  0.203924  0.536458
O  0.771413  0.533819  0.090601
O  0.501514  0.497254  0.503720
O  0.936931  0.996505  0.281039
O  0.734380  0.713524  0.056985
O  0.732779  0.985894  0.493161
O  0.731221  0.269843  0.505908
O  0.734553  0.703376  0.776620
Si  0.945474  0.523138  0.674936
Si  0.769175  0.880404  0.493108
Al  0.108116  0.704958  0.318321
Si  0.944287  0.888770  0.311151
Si  0.769827  0.704873  0.670202
Si  0.121111  0.525464  0.500288
O  0.087039  0.628073  0.430919
O  0.869876  0.643379  0.127445
H  0.237805  0.230477  0.247317
H  0.228420  0.211298  0.562279
H  0.222407  0.776792  0.264098
H  0.385734  0.411605  0.772406
H  0.609321  0.150508  0.677651
C  0.215117  0.502174  0.723815
H  0.450780  0.250183  0.820726
H  0.158816  0.495475  0.718557
C  0.485568  0.245273  0.749902
C  0.308172  0.426465  0.693500
H  0.324424  0.436275  0.620450
C  0.508776  0.332849  0.678385
H  0.542988  0.329658  0.606477
H  0.218992  0.572707  0.677965
H  0.458088  0.411169  0.636817
C  0.578041  0.162041  0.744998
C  0.385182  0.435364  0.701716
H  0.629030  0.173230  0.754300
H  0.547448  0.354933  0.692696
H  0.301620  0.356584  0.737370
H  0.393903  0.504780  0.662827
H  0.196075  0.496210  0.796384
H  0.438404  0.234453  0.734831
