# Supplementary material for: External acidity as performance descriptor in polyolefin cracking using zeolite-based materials
Source: Nat Commun. 2025 Mar 26;16:2980. doi: 10.1038/s41467-025-57158-1 (PMC11947190; doi:10.1038/s41467-025-57158-1)
Supplement: Supplementary file 3 — Source Data [file 41467_2025_57158_MOESM3_ESM.zip › Model6_end.cif]

data_Model6_end

_cell_length_a                        17.4658669492331065
_cell_length_b                        17.4658669492331065
_cell_length_c                        17.4658669492331065
_cell_angle_alpha                     60.0000000000000071
_cell_angle_beta                      59.9999999999999929
_cell_angle_gamma                     59.9999999999999929


_symmetry_space_group_name_H-M     'P 1'
_symmetry_Int_Tables_number        1


loop_
_atom_site_label
_atom_site_fract_x
_atom_site_fract_y
_atom_site_fract_z
Si  0.530107  0.451630  0.892976
Si  0.702668  0.095448  0.066345
Si  0.530527  0.095770  0.248305
Si  0.701188  0.270373  0.892318
Si  0.344994  0.452119  0.067407
Si  0.344155  0.273803  0.246702
O  0.374173  0.347170  0.139011
O  0.598002  0.344570  0.926195
O  0.598474  0.124779  0.140063
O  0.906104  0.447507  0.255593
O  0.143536  0.459119  0.233239
O  0.700096  0.444200  0.467723
O  0.700952  0.455359  0.669579
O  0.695309  0.677720  0.239718
O  0.703559  0.874559  0.247770
O  0.701355  0.164910  0.960772
O  0.427033  0.173044  0.254496
O  0.423751  0.461812  0.965231
O  0.246765  0.263753  0.273867
O  0.888338  0.344176  0.139695
O  0.578488  0.342291  0.450751
O  0.526205  0.991891  0.280527
O  0.518472  0.712101  0.279545
O  0.736211  0.989095  0.069789
O  0.769853  0.519303  0.898729
La  0.207612  0.483219  0.311571
H  0.021995  0.463476  0.019957
H  0.454702  0.755950  0.295492
O  0.245747  0.484975  0.054327
O  0.871323  0.337741  0.658816
O  0.957023  0.484507  0.059662
Si  0.337175  0.458775  0.428030
Si  0.878961  0.447729  0.065614
Si  0.877418  0.449540  0.889490
Si  0.520941  0.453812  0.428159
Si  0.951829  0.339165  0.677540
Si  0.135006  0.327081  0.508444
O  0.947167  0.485153  0.783020
O  0.350030  0.357611  0.438573
O  0.883423  0.343924  0.917458
O  0.138037  0.428886  0.492849
O  0.933623  0.446448  0.661381
O  0.413657  0.468216  0.443738
O  0.913591  0.448840  0.959932
O  0.050832  0.299865  0.602910
O  0.954158  0.272065  0.783429
O  0.119191  0.362620  0.409332
O  0.768805  0.101177  0.319644
H  0.453182  0.212192  0.575369
O  0.878346  0.852518  0.130028
O  0.726702  0.278017  0.785864
Si  0.883288  0.267557  0.890340
Si  0.882423  0.092301  0.066864
Si  0.770812  0.708304  0.134212
Si  0.766472  0.346707  0.680026
Si  0.772419  0.345241  0.501098
Si  0.770561  0.882070  0.138943
O  0.774479  0.105209  0.091613
O  0.918861  0.163566  0.961661
O  0.770149  0.311446  0.607695
O  0.762272  0.815808  0.105973
O  0.777046  0.295212  0.896423
O  0.878739  0.326114  0.430867
O  0.233866  0.249090  0.511934
O  0.529753  0.982457  0.496098
O  0.587340  0.852156  0.423425
Si  0.530322  0.088734  0.424647
Al  0.341322  0.265967  0.431898
Si  0.594642  0.884592  0.315876
Si  0.946555  0.341447  0.320066
Al  0.134832  0.340169  0.311721
Si  0.595272  0.708318  0.317596
O  0.572744  0.090442  0.315941
O  0.330805  0.323252  0.314759
O  0.426925  0.159904  0.447861
O  0.049747  0.315824  0.316342
O  0.560990  0.816858  0.309222
O  0.585815  0.637733  0.420674
O  0.874413  0.848478  0.422274
O  0.950752  0.985596  0.067033
Si  0.875936  0.094023  0.249015
Al  0.530732  0.618970  0.242823
Si  0.338266  0.634702  0.248432
Si  0.875992  0.271489  0.249357
Si  0.949174  0.879962  0.138898
Si  0.133914  0.702534  0.127842
O  0.883655  0.118581  0.142667
O  0.366668  0.632712  0.143991
O  0.911656  0.878001  0.245433
O  0.136622  0.654031  0.235797
O  0.415998  0.650797  0.254775
O  0.909618  0.167032  0.246127
O  0.055235  0.805588  0.111059
O  0.237214  0.709194  0.277407
O  0.604061  0.638501  0.128806
Al  0.693307  0.270363  0.424986
Si  0.704238  0.629230  0.888861
Si  0.707811  0.634396  0.060250
Si  0.704155  0.088144  0.430398
Si  0.588826  0.702857  0.679171
Si  0.592968  0.875202  0.499682
O  0.523390  0.702443  0.787035
O  0.595960  0.638085  0.920327
O  0.597556  0.117236  0.437135
O  0.697957  0.673426  0.666757
O  0.702268  0.858206  0.474279
O  0.716695  0.661462  0.952723
O  0.708951  0.151950  0.467961
O  0.554443  0.806082  0.605594
O  0.947626  0.268639  0.285418
O  0.047739  0.809112  0.313325
O  0.328082  0.526536  0.320341
O  0.527113  0.480264  0.790488
O  0.239341  0.708500  0.057915
O  0.580987  0.627090  0.658760
O  0.113809  0.631711  0.110845
Si  0.340831  0.631345  0.068396
Si  0.526761  0.628615  0.891322
Si  0.139221  0.522429  0.125181
Al  0.586888  0.524948  0.500205
Si  0.590689  0.521325  0.680692
Al  0.947609  0.525275  0.149312
O  0.330902  0.524990  0.112824
O  0.567013  0.521402  0.892065
O  0.420931  0.648666  0.966579
O  0.066069  0.510567  0.106699
O  0.554324  0.518063  0.615728
O  0.054250  0.530409  0.606434
O  0.569728  0.513563  0.323033
O  0.769243  0.306028  0.313475
O  0.774811  0.802797  0.603442
O  0.235077  0.498453  0.505108
H  0.768636  0.198250  0.541152
O  0.780020  0.526100  0.093458
O  0.506597  0.488358  0.506272
O  0.943611  0.986860  0.285254
O  0.742162  0.706046  0.059521
O  0.736895  0.978788  0.496652
O  0.736312  0.263741  0.510481
O  0.738246  0.696140  0.780879
Si  0.950830  0.520958  0.675641
Si  0.771565  0.873230  0.498418
Al  0.128749  0.702127  0.313351
Si  0.945260  0.880987  0.316419
Si  0.770462  0.699457  0.674618
Si  0.132532  0.517931  0.508046
O  0.114166  0.599091  0.411952
O  0.874736  0.639129  0.131801
O  0.873775  0.622447  0.648477
C  0.404674  0.202884  0.647749
H  0.323987  0.277355  0.748839
C  0.459378  0.295281  0.666487
H  0.511194  0.306092  0.594656
H  0.269347  0.462460  0.721276
H  0.272141  0.504897  0.840261
H  0.470712  0.426657  0.701218
H  0.439281  0.136948  0.694024
H  0.343011  0.196435  0.652322
H  0.227722  0.605703  0.752648
H  0.398329  0.352957  0.792195
H  0.492637  0.244245  0.719859
C  0.410133  0.406874  0.723204
C  0.290414  0.545796  0.765053
C  0.324715  0.487213  0.703920
H  0.344269  0.572793  0.746921
C  0.373255  0.287280  0.676523
H  0.337192  0.351255  0.629930
H  0.343184  0.529819  0.629345
H  0.447834  0.376454  0.656287
