# Supplementary material for: External acidity as performance descriptor in polyolefin cracking using zeolite-based materials
Source: Nat Commun. 2025 Mar 26;16:2980. doi: 10.1038/s41467-025-57158-1 (PMC11947190; doi:10.1038/s41467-025-57158-1)
Supplement: Supplementary file 3 — Source Data [file 41467_2025_57158_MOESM3_ESM.zip › Model6_start.cif]

data_Model6_start

_cell_length_a                        17.4658669492331065
_cell_length_b                        17.4658669492331065
_cell_length_c                        17.4658669492331065
_cell_angle_alpha                     60.0000000000000071
_cell_angle_beta                      59.9999999999999929
_cell_angle_gamma                     59.9999999999999929


_symmetry_space_group_name_H-M     'P 1'
_symmetry_Int_Tables_number        1


loop_
_atom_site_label
_atom_site_fract_x
_atom_site_fract_y
_atom_site_fract_z
Si  0.521258  0.460961  0.889349
Si  0.694295  0.105347  0.062176
Si  0.522677  0.106196  0.244132
Si  0.692801  0.279930  0.888252
Si  0.336598  0.461453  0.064644
Si  0.335993  0.283789  0.244515
O  0.365715  0.356900  0.136748
O  0.589649  0.354029  0.921898
O  0.590017  0.135213  0.135582
O  0.898144  0.457421  0.250960
O  0.134826  0.468994  0.229826
O  0.694133  0.455115  0.461898
O  0.690577  0.465498  0.665545
O  0.687852  0.688073  0.235514
O  0.695578  0.883804  0.243640
O  0.693347  0.174308  0.956401
O  0.419109  0.183224  0.251578
O  0.415722  0.471196  0.962924
O  0.238701  0.273378  0.271951
O  0.877923  0.353715  0.137079
O  0.573757  0.351313  0.444521
O  0.518257  0.002309  0.276193
O  0.510467  0.725927  0.271015
O  0.727705  0.998819  0.066019
O  0.762001  0.528307  0.895458
La  0.198273  0.493148  0.308037
H  0.015622  0.471973  0.014360
H  0.448882  0.774578  0.280490
O  0.237602  0.494332  0.051414
O  0.862051  0.349944  0.654019
O  0.951130  0.491351  0.055799
Si  0.328747  0.466215  0.426469
Si  0.871894  0.456315  0.061746
Si  0.869715  0.458616  0.885664
Si  0.514164  0.459500  0.421144
Si  0.943399  0.349035  0.673606
Si  0.126891  0.336606  0.504986
O  0.939163  0.494958  0.779434
O  0.344573  0.363870  0.438457
O  0.875470  0.353325  0.912957
O  0.131246  0.437772  0.489599
O  0.926172  0.455741  0.657974
O  0.406309  0.477987  0.440145
O  0.905862  0.457166  0.956499
O  0.042096  0.309749  0.598792
O  0.945092  0.281050  0.779433
O  0.110429  0.373374  0.405824
O  0.760262  0.111257  0.316314
H  0.656738  0.133245  0.660986
O  0.870322  0.862234  0.126154
O  0.718898  0.287700  0.781493
Si  0.874797  0.276919  0.886404
Si  0.873887  0.102028  0.063322
Si  0.762887  0.718459  0.129009
Si  0.757645  0.357317  0.676117
Si  0.765144  0.354177  0.496893
Si  0.762735  0.891853  0.134684
O  0.766043  0.114809  0.087762
O  0.910197  0.173145  0.958050
O  0.761803  0.322258  0.603209
O  0.754857  0.825529  0.101329
O  0.768310  0.304828  0.892857
O  0.870123  0.335598  0.425161
O  0.225432  0.258217  0.508235
O  0.522686  0.991058  0.491380
O  0.579250  0.860859  0.419289
Si  0.522423  0.097681  0.420524
Al  0.333415  0.274476  0.430006
Si  0.586493  0.895235  0.311455
Si  0.939330  0.351190  0.314795
Al  0.126665  0.350020  0.308461
Si  0.586681  0.721094  0.310365
O  0.566011  0.099630  0.311434
O  0.322695  0.333513  0.312409
O  0.418631  0.168019  0.442935
O  0.041544  0.326157  0.312760
O  0.551995  0.828560  0.303791
O  0.574687  0.649421  0.413660
O  0.866992  0.856481  0.418749
O  0.942301  0.995276  0.063851
Si  0.867400  0.103442  0.245646
Al  0.522621  0.629887  0.239411
Si  0.330704  0.641520  0.246315
Si  0.869071  0.280167  0.245992
Si  0.941285  0.889463  0.135181
Si  0.126004  0.712406  0.124265
O  0.874778  0.128363  0.139296
O  0.358932  0.640942  0.141497
O  0.904245  0.886406  0.242016
O  0.128244  0.664189  0.232420
O  0.409085  0.656106  0.253451
O  0.901604  0.176185  0.242575
O  0.047381  0.815421  0.106900
O  0.230099  0.716131  0.275933
O  0.597337  0.643484  0.126776
Al  0.688422  0.275438  0.424236
Si  0.696002  0.638099  0.885285
Si  0.700062  0.643163  0.056472
Si  0.695417  0.096630  0.427316
Si  0.580111  0.712145  0.676017
Si  0.585384  0.883776  0.495535
O  0.514814  0.712287  0.783721
O  0.587891  0.646488  0.917051
O  0.589135  0.126477  0.433182
O  0.689469  0.681723  0.663738
O  0.695080  0.865756  0.469750
O  0.707690  0.670708  0.949473
O  0.699917  0.159006  0.466674
O  0.546682  0.814985  0.601547
O  0.942735  0.278370  0.278570
O  0.040479  0.818915  0.309552
O  0.321484  0.532982  0.318024
O  0.517288  0.489572  0.787319
O  0.231586  0.718207  0.054947
O  0.571255  0.636686  0.655987
O  0.105962  0.641429  0.107516
Si  0.332788  0.640373  0.065473
Si  0.518478  0.637694  0.887734
Si  0.131104  0.532318  0.121479
Al  0.586103  0.538062  0.494464
Si  0.579951  0.531233  0.678233
Al  0.940186  0.534501  0.144207
O  0.322060  0.534501  0.110257
O  0.558876  0.530970  0.887218
O  0.413094  0.657255  0.963844
O  0.057872  0.521037  0.102718
O  0.545201  0.530388  0.609980
O  0.046247  0.540302  0.602715
O  0.561362  0.528652  0.325294
O  0.763471  0.313814  0.313268
O  0.766173  0.811441  0.599695
O  0.227393  0.508383  0.501392
H  0.716624  0.224533  0.570676
O  0.773989  0.536223  0.088941
O  0.499568  0.497635  0.503606
O  0.934781  0.996154  0.281879
O  0.731027  0.717174  0.056219
O  0.728515  0.986948  0.492296
O  0.727492  0.273536  0.508750
O  0.729768  0.705090  0.777384
Si  0.943063  0.530494  0.672132
Si  0.763721  0.881320  0.494371
Al  0.120793  0.711466  0.310326
Si  0.937532  0.889925  0.312936
Si  0.761997  0.708202  0.671168
Si  0.124738  0.527290  0.504779
O  0.106159  0.608202  0.408602
O  0.866460  0.648227  0.125720
O  0.865476  0.631538  0.644940
C  0.642116  0.143039  0.725374
H  0.524186  0.201481  0.831201
C  0.514601  0.302565  0.695824
H  0.535734  0.301866  0.625057
H  0.350077  0.263619  0.755151
H  0.215638  0.399043  0.808851
H  0.400886  0.437268  0.688167
H  0.689398  0.175746  0.712511
H  0.660464  0.072155  0.775817
H  0.199824  0.381128  0.726857
H  0.386242  0.355055  0.799774
H  0.556791  0.336642  0.690243
C  0.410460  0.361340  0.725790
C  0.244432  0.401351  0.735740
C  0.346411  0.336899  0.711852
H  0.237821  0.474646  0.690249
C  0.539351  0.201178  0.762020
H  0.494237  0.167122  0.773172
H  0.373421  0.339716  0.638623
H  0.462522  0.470731  0.568840
