# Supplementary material for: External acidity as performance descriptor in polyolefin cracking using zeolite-based materials
Source: Nat Commun. 2025 Mar 26;16:2980. doi: 10.1038/s41467-025-57158-1 (PMC11947190; doi:10.1038/s41467-025-57158-1)
Supplement: Supplementary file 3 — Source Data [file 41467_2025_57158_MOESM3_ESM.zip › Model6_TS.cif]

data_Model6_TS

_cell_length_a                        17.4658669492331065
_cell_length_b                        17.4658669492331065
_cell_length_c                        17.4658669492331065
_cell_angle_alpha                     60.0000000000000071
_cell_angle_beta                      59.9999999999999929
_cell_angle_gamma                     59.9999999999999929


_symmetry_space_group_name_H-M     'P 1'
_symmetry_Int_Tables_number        1


loop_
_atom_site_label
_atom_site_fract_x
_atom_site_fract_y
_atom_site_fract_z
Si  0.525053  0.456811  0.887907
Si  0.697857  0.100802  0.061278
Si  0.525563  0.101140  0.243050
Si  0.695962  0.275872  0.887597
Si  0.340146  0.457296  0.062715
Si  0.338909  0.278611  0.241652
O  0.369069  0.352121  0.134006
O  0.592920  0.349883  0.922035
O  0.593495  0.130086  0.134707
O  0.900479  0.453970  0.249923
O  0.139097  0.464417  0.228150
O  0.692389  0.447498  0.465004
O  0.694804  0.461353  0.663526
O  0.693240  0.683062  0.234633
O  0.699217  0.879664  0.242034
O  0.696558  0.170224  0.955595
O  0.421843  0.177849  0.249128
O  0.418951  0.467157  0.960534
O  0.241424  0.268828  0.268586
O  0.882538  0.349537  0.135918
O  0.573872  0.348036  0.451748
O  0.521727  0.997035  0.275230
O  0.515946  0.716761  0.273209
O  0.731736  0.994540  0.064321
O  0.765575  0.524343  0.893753
La  0.203619  0.487644  0.306869
H  0.018258  0.467532  0.014466
H  0.456976  0.769270  0.276493
O  0.241009  0.490744  0.049279
O  0.865089  0.343933  0.654712
O  0.953438  0.488493  0.054461
Si  0.332071  0.463510  0.423156
Si  0.874562  0.452511  0.060913
Si  0.873024  0.454367  0.884665
Si  0.515059  0.458970  0.425233
Si  0.946672  0.344327  0.672789
Si  0.129463  0.332295  0.503408
O  0.943103  0.490082  0.778365
O  0.343484  0.363445  0.432548
O  0.878771  0.349000  0.912140
O  0.132381  0.433868  0.488594
O  0.929074  0.451259  0.657070
O  0.409042  0.471726  0.439328
O  0.909117  0.452991  0.955530
O  0.044879  0.305193  0.597494
O  0.949357  0.276669  0.778459
O  0.113787  0.368229  0.404112
O  0.764071  0.105842  0.315383
H  0.605866  0.153460  0.680919
O  0.873955  0.857825  0.124680
O  0.720069  0.284262  0.781120
Si  0.878560  0.272508  0.885303
Si  0.877381  0.097615  0.062336
Si  0.766873  0.713976  0.127966
Si  0.760646  0.352671  0.675295
Si  0.767487  0.350222  0.496625
Si  0.766332  0.887433  0.133206
O  0.769441  0.110609  0.086789
O  0.913760  0.168721  0.956985
O  0.764451  0.316424  0.603575
O  0.758422  0.821519  0.099463
O  0.772312  0.300463  0.891049
O  0.873530  0.334566  0.426065
O  0.228103  0.253929  0.506697
O  0.524978  0.987297  0.490276
O  0.583418  0.856673  0.417799
Si  0.525358  0.093804  0.419495
Al  0.335832  0.270364  0.427454
Si  0.590333  0.889859  0.310242
Si  0.940699  0.348221  0.315090
Al  0.129745  0.345739  0.306393
Si  0.592169  0.713859  0.311229
O  0.567722  0.096153  0.310454
O  0.325679  0.327674  0.309869
O  0.421867  0.164684  0.442590
O  0.044374  0.322172  0.310378
O  0.556560  0.822615  0.302795
O  0.582959  0.643304  0.414239
O  0.869761  0.853662  0.417565
O  0.945815  0.990920  0.062637
Si  0.870967  0.099171  0.244516
Al  0.525986  0.623076  0.238738
Si  0.333420  0.640084  0.243572
Si  0.869368  0.276959  0.245659
Si  0.944480  0.885138  0.134188
Si  0.129134  0.707574  0.123079
O  0.878386  0.124153  0.138101
O  0.361520  0.638459  0.139030
O  0.906573  0.883045  0.240844
O  0.132321  0.658817  0.230864
O  0.411411  0.656095  0.249627
O  0.904224  0.172386  0.241952
O  0.050546  0.810764  0.106517
O  0.232313  0.714353  0.272916
O  0.599594  0.641272  0.124746
Al  0.687555  0.275080  0.421787
Si  0.699361  0.634080  0.884207
Si  0.702767  0.639270  0.055650
Si  0.699064  0.092903  0.426073
Si  0.583714  0.708253  0.674621
Si  0.588536  0.880116  0.494183
O  0.518684  0.708915  0.782252
O  0.591262  0.642174  0.916127
O  0.592953  0.121685  0.432018
O  0.693167  0.678017  0.661903
O  0.697706  0.863446  0.468995
O  0.711547  0.666536  0.948096
O  0.703589  0.156704  0.463894
O  0.550097  0.810955  0.600112
O  0.939773  0.274693  0.282911
O  0.042917  0.814052  0.308361
O  0.323586  0.531868  0.315273
O  0.522128  0.483475  0.785833
O  0.234586  0.713300  0.052832
O  0.574351  0.632247  0.655950
O  0.108396  0.637168  0.106139
Si  0.336011  0.636359  0.063644
Si  0.521898  0.633974  0.886249
Si  0.134501  0.527803  0.120228
Al  0.581432  0.532016  0.494631
Si  0.584147  0.527105  0.676056
Al  0.943335  0.530674  0.143261
O  0.326397  0.529777  0.108408
O  0.562205  0.527393  0.885219
O  0.416285  0.653244  0.961869
O  0.061687  0.515403  0.101782
O  0.547655  0.525438  0.610172
O  0.049621  0.535538  0.601838
O  0.564379  0.518279  0.320011
O  0.762166  0.310940  0.309204
O  0.769992  0.807444  0.598621
O  0.230095  0.503742  0.499939
H  0.770712  0.201516  0.532162
O  0.776295  0.531769  0.088129
O  0.498221  0.497797  0.501734
O  0.938985  0.991992  0.280177
O  0.735339  0.712178  0.055185
O  0.732147  0.983572  0.492366
O  0.735114  0.266743  0.504767
O  0.732834  0.701214  0.776220
Si  0.946267  0.525880  0.671127
Si  0.766808  0.878216  0.493644
Al  0.124000  0.707013  0.308563
Si  0.940472  0.886082  0.311596
Si  0.765464  0.704225  0.669955
Si  0.127500  0.522873  0.503244
O  0.109094  0.604084  0.407218
O  0.871204  0.644885  0.123471
O  0.868876  0.627160  0.644284
C  0.574599  0.166223  0.747619
H  0.447549  0.255825  0.821850
C  0.505175  0.336251  0.678151
H  0.539296  0.331187  0.606963
H  0.299621  0.358329  0.735962
H  0.191794  0.497823  0.794588
H  0.389807  0.508587  0.660267
H  0.625598  0.178605  0.755668
H  0.561499  0.102395  0.804615
H  0.155905  0.496107  0.716413
H  0.381685  0.416434  0.770407
H  0.543931  0.359586  0.690965
C  0.381730  0.438886  0.699746
C  0.211552  0.503652  0.721896
C  0.305347  0.428501  0.691964
H  0.214628  0.574468  0.676170
C  0.481983  0.249276  0.751738
H  0.434636  0.236955  0.738380
H  0.321955  0.437636  0.619048
H  0.454778  0.414400  0.635343
