# Supplementary material for: External acidity as performance descriptor in polyolefin cracking using zeolite-based materials
Source: Nat Commun. 2025 Mar 26;16:2980. doi: 10.1038/s41467-025-57158-1 (PMC11947190; doi:10.1038/s41467-025-57158-1)
Supplement: Supplementary file 3 — Source Data [file 41467_2025_57158_MOESM3_ESM.zip › Model7_end.cif]

data_Model7_end

_cell_length_a                        17.2746999999999993
_cell_length_b                        17.2746999976140643
_cell_length_c                        63.6867333090265291
_cell_angle_alpha                     60.0000000007197940
_cell_angle_beta                      60.0000000046884878
_cell_angle_gamma                     59.9999999954311178


_symmetry_space_group_name_H-M     'P 1'
_symmetry_Int_Tables_number        1


loop_
_atom_site_label
_atom_site_fract_x
_atom_site_fract_y
_atom_site_fract_z
O  0.982635  0.093496  0.636890
O  0.090898  0.424513  0.454352
O  0.094158  0.418911  0.725587
O  0.940074  0.491040  0.572102
O  0.507317  0.641899  0.395445
O  0.507095  0.641921  0.667397
O  0.624451  0.457760  0.346851
O  0.625107  0.455485  0.619036
O  0.308452  0.840359  0.395483
O  0.307735  0.842597  0.666182
O  0.267171  0.600381  0.364218
O  0.268189  0.599594  0.635142
O  0.094241  0.425290  0.239118
O  0.091197  0.424619  0.508358
O  0.109573  0.426923  0.774213
O  0.911204  0.665787  0.269058
O  0.308593  0.424028  0.395455
O  0.309097  0.422619  0.666244
O  0.910381  0.670028  0.540469
O  0.888201  0.664320  0.810052
Si  0.516597  0.673126  0.414172
O  0.090518  0.840333  0.454628
O  0.090310  0.838858  0.725757
O  0.157863  0.491267  0.354561
O  0.093841  0.629150  0.239247
O  0.089702  0.642159  0.508859
O  0.071173  0.653519  0.785885
Si  0.514951  0.673319  0.686447
O  0.507404  0.423896  0.395432
O  0.506609  0.421606  0.667452
O  0.124749  0.957685  0.462047
O  0.127412  0.957275  0.732033
O  0.090937  0.641566  0.395486
O  0.092492  0.640188  0.666656
O  0.159204  0.490545  0.625861
O  0.336236  0.245052  0.404732
Si  0.338594  0.316078  0.239476
Si  0.339266  0.315362  0.510708
Si  0.342251  0.306965  0.783133
O  0.337102  0.243140  0.675650
O  0.156284  0.489560  0.301649
O  0.507219  0.424636  0.454263
O  0.503932  0.418428  0.725485
O  0.487761  0.308766  0.443226
O  0.091175  0.840094  0.395591
O  0.091909  0.839022  0.666799
O  0.912408  0.957600  0.404576
O  0.913375  0.956564  0.675631
O  0.157714  0.490820  0.571967
O  0.801931  0.135403  0.452749
O  0.802417  0.135358  0.723571
O  0.489425  0.297120  0.714816
O  0.091275  0.635767  0.317028
O  0.090736  0.634411  0.588686
O  0.159226  0.073614  0.625550
O  0.158002  0.074627  0.354571
O  0.302365  0.423871  0.317202
O  0.302550  0.425279  0.587982
Si  0.981407  0.493559  0.462895
Si  0.985794  0.489802  0.734119
O  0.802238  0.135212  0.395592
O  0.803530  0.134092  0.666971
O  0.624331  0.245689  0.462120
O  0.623982  0.240126  0.733612
O  0.302456  0.135275  0.317112
O  0.302878  0.134900  0.587918
O  0.157390  0.273582  0.413623
O  0.274265  0.314588  0.305708
O  0.743444  0.489432  0.626123
O  0.801895  0.424875  0.452749
O  0.805014  0.420492  0.724538
O  0.334497  0.460286  0.269054
O  0.802209  0.635362  0.395540
O  0.802281  0.632260  0.667940
O  0.336323  0.457126  0.539987
O  0.291824  0.472703  0.812824
O  0.091384  0.135034  0.317046
O  0.091803  0.134879  0.588207
O  0.975435  0.820610  0.443384
O  0.124628  0.670022  0.346893
O  0.802214  0.635190  0.317198
O  0.802428  0.634607  0.589094
O  0.124147  0.669634  0.618254
O  0.974342  0.820857  0.714716
O  0.301818  0.135375  0.395591
O  0.301887  0.135398  0.666259
Si  0.516588  0.315010  0.462800
O  0.911645  0.461422  0.269087
Si  0.515508  0.310658  0.733911
O  0.090962  0.135443  0.452806
O  0.094645  0.133224  0.723504
O  0.912359  0.457493  0.540209
O  0.802347  0.424094  0.317199
O  0.801826  0.425000  0.588374
O  0.157215  0.272941  0.301197
O  0.936634  0.466714  0.809743
O  0.446619  0.779881  0.356348
O  0.447531  0.778026  0.627874
O  0.270627  0.601923  0.231262
O  0.624388  0.670084  0.346876
O  0.153856  0.291183  0.219172
O  0.156708  0.280538  0.491971
O  0.164920  0.273944  0.762730
O  0.624975  0.667876  0.618927
O  0.966046  0.474338  0.220396
O  0.947118  0.490739  0.491964
O  0.954615  0.488240  0.762975
O  0.266661  0.600880  0.503015
O  0.273035  0.314490  0.577368
O  0.446504  0.780178  0.413506
O  0.447954  0.784377  0.683617
O  0.257838  0.600192  0.770391
O  0.966322  0.777565  0.220360
O  0.946136  0.780105  0.492151
O  0.942103  0.783856  0.763574
O  0.335933  0.957655  0.404736
O  0.446728  0.490707  0.356330
O  0.447765  0.489946  0.627866
O  0.333282  0.958172  0.676638
O  0.267850  0.817995  0.714293
Si  0.981556  0.849691  0.414280
O  0.446688  0.279819  0.413497
O  0.450626  0.277395  0.683028
Si  0.982331  0.848682  0.685532
O  0.154155  0.776934  0.219196
O  0.156903  0.780313  0.492082
O  0.156659  0.781997  0.763045
O  0.157257  0.075446  0.413595
O  0.336036  0.244249  0.268828
O  0.336484  0.246602  0.539979
O  0.347836  0.253165  0.812419
O  0.124515  0.245453  0.462077
O  0.940653  0.488465  0.302008
O  0.946864  0.780071  0.413458
O  0.947958  0.777711  0.685105
O  0.131920  0.239629  0.732834
O  0.157314  0.779884  0.356433
O  0.157714  0.779110  0.627624
O  0.975530  0.600708  0.443291
O  0.123994  0.957539  0.347048
O  0.445252  0.473895  0.220154
O  0.446253  0.490907  0.491843
O  0.435039  0.485625  0.767379
O  0.124779  0.956605  0.618174
Si  0.909629  0.599180  0.298440
Si  0.908608  0.600526  0.569683
O  0.157765  0.273298  0.572001
O  0.979063  0.596880  0.714418
Si  0.336099  0.491633  0.240007
Si  0.088542  0.065591  0.443347
Si  0.089515  0.065707  0.713777
O  0.741481  0.273583  0.413624
Si  0.732213  0.421861  0.346226
Si  0.733517  0.420849  0.617677
O  0.297002  0.425049  0.239340
O  0.307778  0.425222  0.507963
Si  0.267036  0.242449  0.394956
Si  0.267897  0.242346  0.665561
O  0.302642  0.419745  0.778036
O  0.267120  0.821003  0.364168
Si  0.338997  0.493673  0.510714
Si  0.732222  0.242618  0.443318
Si  0.730220  0.242377  0.714783
Si  0.325812  0.493008  0.781633
Si  0.266600  0.421845  0.298336
Si  0.267308  0.421818  0.569291
O  0.158247  0.273571  0.684311
O  0.624226  0.457449  0.462185
Si  0.909515  0.065497  0.394862
Si  0.910743  0.064480  0.666000
O  0.625972  0.455081  0.735741
O  0.267990  0.819824  0.635245
Si  0.088837  0.600823  0.346078
Si  0.088875  0.599582  0.617661
O  0.912061  0.669978  0.404559
O  0.912621  0.668186  0.676264
Si  0.267442  0.065593  0.346110
Si  0.269037  0.063960  0.616849
O  0.740572  0.273683  0.684897
O  0.940280  0.491102  0.413611
Si  0.732117  0.600796  0.394899
Si  0.730821  0.598673  0.667282
O  0.624429  0.244899  0.404578
O  0.627040  0.244125  0.674584
Si  0.089774  0.242095  0.297922
Si  0.088629  0.242406  0.569411
O  0.270549  0.304035  0.231512
O  0.267209  0.308656  0.502962
O  0.913052  0.455329  0.734236
Si  0.909081  0.422253  0.443351
Si  0.911247  0.419239  0.715095
Si  0.160006  0.672747  0.365780
Si  0.267527  0.242318  0.297973
Si  0.267390  0.242586  0.569296
O  0.911679  0.957613  0.462155
O  0.912257  0.958661  0.733132
Si  0.161030  0.671874  0.636880
Si  0.732110  0.422085  0.443350
Si  0.729113  0.420219  0.716213
O  0.267337  0.281864  0.781066
Si  0.088801  0.065604  0.346102
Si  0.089574  0.064620  0.617227
O  0.128018  0.667294  0.268717
O  0.125236  0.669973  0.540301
Si  0.909383  0.600643  0.394849
Si  0.909964  0.598195  0.666692
O  0.153757  0.666615  0.809902
O  0.911874  0.458106  0.462128
O  0.761249  0.315001  0.444861
Si  0.909077  0.065414  0.443368
Si  0.909483  0.066301  0.714223
O  0.336760  0.457884  0.346880
Si  0.089584  0.600311  0.298033
Si  0.088864  0.600404  0.569463
O  0.338896  0.457692  0.617588
O  0.126635  0.244656  0.268718
Si  0.732196  0.242261  0.394926
Si  0.733816  0.241748  0.665918
O  0.487928  0.600619  0.443205
O  0.124194  0.245659  0.540127
Si  0.267304  0.422006  0.346193
Si  0.268868  0.422316  0.617013
O  0.981346  0.315054  0.445017
O  0.984775  0.312385  0.717029
Si  0.732132  0.600526  0.346234
Si  0.732809  0.598944  0.618198
O  0.483284  0.609178  0.715693
O  0.760837  0.606473  0.365876
Si  0.266933  0.065571  0.394910
Si  0.266531  0.065814  0.665670
O  0.760868  0.603948  0.638148
O  0.940350  0.075033  0.413627
Si  0.909914  0.421565  0.298473
Si  0.909118  0.421981  0.569501
O  0.091424  0.270642  0.811222
O  0.759149  0.313607  0.716818
O  0.336905  0.957609  0.346929
Si  0.088476  0.242593  0.443357
Si  0.092348  0.240186  0.714278
O  0.273146  0.094066  0.365867
O  0.445632  0.291280  0.219415
O  0.446592  0.280586  0.491858
O  0.446201  0.270616  0.763138
O  0.275925  0.091776  0.636530
Si  0.159902  0.849817  0.365833
Si  0.160675  0.848853  0.637000
O  0.267119  0.309105  0.443313
O  0.272094  0.306790  0.713936
O  0.741279  0.491060  0.354684
Si  0.516519  0.493431  0.462813
Al  0.511002  0.490681  0.735607
O  0.981983  0.314143  0.305658
O  0.338381  0.956379  0.617342
Si  0.981425  0.672870  0.414213
Si  0.983418  0.670777  0.685513
O  0.981559  0.314752  0.577320
Si  0.516573  0.672811  0.365764
Si  0.517117  0.670979  0.637853
O  0.741246  0.491353  0.413663
O  0.942718  0.073844  0.684557
Si  0.985992  0.491573  0.240008
Si  0.981529  0.493461  0.510965
Si  0.999025  0.496314  0.778991
O  0.273179  0.315029  0.365926
O  0.266909  0.820370  0.443339
Si  0.339180  0.849771  0.414284
Si  0.339412  0.849850  0.685108
O  0.274881  0.314972  0.636545
O  0.974260  0.602160  0.231053
Si  0.159872  0.314985  0.462863
Si  0.165743  0.310392  0.733691
O  0.975397  0.600597  0.503220
O  0.155915  0.078131  0.683774
Si  0.981008  0.849675  0.463035
Si  0.979918  0.850277  0.734309
O  0.981724  0.094488  0.365811
O  0.624377  0.670488  0.404481
Si  0.516646  0.314394  0.414200
Si  0.518556  0.310630  0.685187
O  0.981353  0.094066  0.445070
Si  0.160988  0.670351  0.239383
Si  0.159617  0.673168  0.511074
Si  0.158967  0.674449  0.782679
O  0.981473  0.094950  0.716140
Si  0.339495  0.493276  0.365766
Si  0.341155  0.492641  0.636684
O  0.993835  0.604230  0.769364
O  0.981780  0.608502  0.305510
Si  0.985572  0.668190  0.240012
Si  0.980393  0.673047  0.511230
Si  0.974095  0.675667  0.782652
O  0.981908  0.606749  0.577091
Si  0.516661  0.493169  0.365755
Si  0.517119  0.491368  0.637776
O  0.739881  0.489892  0.686251
O  0.942689  0.488927  0.685527
O  0.760752  0.314815  0.365886
Si  0.159829  0.849774  0.462959
Si  0.160235  0.848439  0.733751
O  0.764911  0.313190  0.636808
O  0.624075  0.671005  0.676382
Si  0.339410  0.314574  0.414266
Si  0.342389  0.312966  0.684632
O  0.487862  0.600208  0.364208
Si  0.339462  0.849923  0.365758
Si  0.340690  0.848948  0.636628
O  0.488358  0.598080  0.636406
O  0.981771  0.606618  0.365798
Si  0.161275  0.316065  0.239354
Si  0.159838  0.314991  0.510880
Si  0.161003  0.312641  0.782046
O  0.982257  0.604144  0.637628
H  0.882688  0.601188  0.818808
H  0.959798  0.399266  0.819245
H  0.186147  0.602029  0.819278
H  0.104606  0.202549  0.818637
H  0.300791  0.406339  0.823479
H  0.398533  0.192742  0.815134
H  0.901051  0.497772  0.221030
H  0.901416  0.817591  0.221044
H  0.097527  0.331304  0.214087
H  0.097774  0.812335  0.214116
H  0.481774  0.506607  0.218233
H  0.479194  0.333185  0.214004
C  0.370487  0.866116  0.737683
H  0.669299  0.608222  0.763420
C  0.654890  0.551271  0.764310
H  0.683137  0.398836  0.784233
H  0.529642  0.519955  0.773188
H  0.393159  0.896217  0.744462
H  0.521879  0.628140  0.752930
H  0.656158  0.461317  0.803825
H  0.768137  0.441589  0.779019
C  0.501454  0.716149  0.743942
H  0.293256  0.898458  0.742348
H  0.371310  0.728875  0.744196
H  0.402921  0.886063  0.716684
C  0.551306  0.572904  0.771913
C  0.692140  0.457219  0.784314
H  0.503454  0.602758  0.787465
H  0.533568  0.738400  0.750131
C  0.395881  0.757603  0.750817
H  0.361006  0.740932  0.771749
H  0.692321  0.541488  0.745484
H  0.542656  0.714362  0.724188
