# Supplementary material for: External acidity as performance descriptor in polyolefin cracking using zeolite-based materials
Source: Nat Commun. 2025 Mar 26;16:2980. doi: 10.1038/s41467-025-57158-1 (PMC11947190; doi:10.1038/s41467-025-57158-1)
Supplement: Supplementary file 3 — Source Data [file 41467_2025_57158_MOESM3_ESM.zip › Model7_start.cif]

data_Model7_start

_cell_length_a                        17.2746999999999993
_cell_length_b                        17.2746999976140643
_cell_length_c                        63.6867333090265291
_cell_angle_alpha                     60.0000000007197940
_cell_angle_beta                      60.0000000046884878
_cell_angle_gamma                     59.9999999954311178


_symmetry_space_group_name_H-M     'P 1'
_symmetry_Int_Tables_number        1


loop_
_atom_site_label
_atom_site_fract_x
_atom_site_fract_y
_atom_site_fract_z
O  0.982925  0.086685  0.638677
O  0.091714  0.418152  0.456136
O  0.095100  0.412100  0.727431
O  0.940697  0.484440  0.573908
O  0.507822  0.635071  0.397285
O  0.507103  0.634905  0.669343
O  0.625066  0.451313  0.348627
O  0.625850  0.448594  0.620504
O  0.308793  0.833521  0.397368
O  0.308036  0.835366  0.668376
O  0.267705  0.593798  0.366063
O  0.268473  0.593242  0.636910
O  0.095174  0.418874  0.240855
O  0.091946  0.418165  0.510082
O  0.111665  0.419693  0.776305
O  0.911890  0.659593  0.270817
O  0.308943  0.417507  0.397303
O  0.310434  0.416471  0.668035
O  0.910805  0.663504  0.542243
O  0.888860  0.658950  0.811836
Si  0.517104  0.666444  0.415984
O  0.091424  0.833655  0.456371
O  0.093515  0.831127  0.727557
O  0.158231  0.484583  0.356458
O  0.094491  0.623279  0.240964
O  0.090173  0.635470  0.510748
O  0.072627  0.646055  0.788062
Si  0.516604  0.668235  0.687736
O  0.508203  0.417522  0.397217
O  0.507571  0.416477  0.668906
O  0.124936  0.951168  0.463928
O  0.127029  0.950096  0.734426
O  0.091503  0.634864  0.397327
O  0.093014  0.633809  0.668504
O  0.159924  0.484715  0.627562
O  0.337187  0.238512  0.406445
Si  0.339418  0.309629  0.241277
Si  0.339962  0.308563  0.512560
Si  0.343561  0.298488  0.785665
O  0.339344  0.237309  0.677045
O  0.156595  0.482937  0.303483
O  0.507797  0.418059  0.456118
O  0.518235  0.407594  0.726804
O  0.488352  0.302372  0.445017
O  0.091840  0.833834  0.397360
O  0.092691  0.832853  0.668548
O  0.913026  0.951184  0.406344
O  0.914103  0.949832  0.677763
O  0.158230  0.484347  0.573898
O  0.802633  0.128933  0.454467
O  0.805479  0.128469  0.725509
O  0.488010  0.295805  0.716483
O  0.092046  0.629067  0.318848
O  0.090646  0.628420  0.590536
O  0.159282  0.067525  0.627372
O  0.158579  0.068156  0.356346
O  0.302659  0.417585  0.319021
O  0.303216  0.418598  0.589840
Si  0.982098  0.486993  0.464672
Si  0.987074  0.483238  0.736265
O  0.802891  0.128789  0.397418
O  0.804069  0.127510  0.668851
O  0.624991  0.239176  0.463893
O  0.625688  0.227389  0.735323
O  0.303142  0.128634  0.318888
O  0.303260  0.128237  0.589778
O  0.158204  0.267216  0.415413
O  0.274732  0.307987  0.307589
O  0.743015  0.482975  0.627873
O  0.802586  0.418582  0.454461
O  0.807229  0.412443  0.726401
O  0.334838  0.453789  0.270903
O  0.802681  0.628642  0.397410
O  0.803734  0.623662  0.669971
O  0.336771  0.450773  0.541840
O  0.295127  0.465801  0.815971
O  0.092053  0.128604  0.318800
O  0.092274  0.128361  0.590000
O  0.976039  0.814272  0.445153
O  0.125152  0.663361  0.348746
O  0.802689  0.628818  0.318968
O  0.803133  0.627826  0.590887
O  0.124150  0.663852  0.620092
O  0.976953  0.813501  0.716548
O  0.302278  0.128740  0.397456
O  0.303796  0.129419  0.667693
Si  0.517198  0.308457  0.464616
O  0.912596  0.454852  0.270841
Si  0.518427  0.302925  0.735754
O  0.091904  0.128918  0.454534
O  0.095102  0.126325  0.725726
O  0.913182  0.451018  0.541961
O  0.803031  0.417729  0.318946
O  0.802748  0.418096  0.590104
O  0.158182  0.266391  0.302865
O  0.938640  0.460119  0.811826
O  0.447201  0.773363  0.358202
O  0.448125  0.772039  0.629788
O  0.271330  0.595542  0.233057
O  0.624922  0.663418  0.348711
O  0.155075  0.284838  0.220846
O  0.157388  0.273968  0.493759
O  0.166511  0.267501  0.764567
O  0.626240  0.662339  0.621111
O  0.966968  0.468010  0.222132
O  0.947716  0.484256  0.493740
O  0.957101  0.481059  0.765005
O  0.267175  0.594129  0.504840
O  0.273590  0.308012  0.579149
O  0.447137  0.773588  0.415254
O  0.449223  0.778016  0.685057
O  0.258557  0.590742  0.773706
O  0.966780  0.771346  0.222088
O  0.946933  0.773648  0.493912
O  0.944750  0.776956  0.765371
O  0.336846  0.951136  0.406353
O  0.447265  0.483971  0.358187
O  0.448168  0.484751  0.629411
O  0.336037  0.952158  0.677621
O  0.269778  0.812845  0.716212
Si  0.982231  0.843302  0.416044
O  0.447347  0.273562  0.415248
O  0.451375  0.271700  0.685014
Si  0.983436  0.841886  0.687515
O  0.155151  0.770735  0.221057
O  0.157524  0.773622  0.493878
O  0.158400  0.773699  0.765125
O  0.158012  0.068470  0.415426
O  0.337213  0.237859  0.270616
O  0.337172  0.239733  0.541821
O  0.351201  0.239436  0.814630
O  0.124741  0.239207  0.463897
O  0.941219  0.482243  0.303765
O  0.947652  0.773609  0.415213
O  0.948912  0.771141  0.687028
O  0.132236  0.232840  0.735065
O  0.157788  0.773296  0.358283
O  0.158606  0.772704  0.629438
O  0.975826  0.594233  0.445092
O  0.124738  0.951057  0.348783
O  0.445883  0.467351  0.222025
O  0.446853  0.484343  0.493686
O  0.435829  0.475287  0.769836
O  0.125745  0.950106  0.619910
Si  0.910161  0.592944  0.300209
Si  0.909363  0.593958  0.571422
O  0.158426  0.266793  0.573767
O  0.980398  0.590088  0.716373
Si  0.336653  0.485197  0.241832
Si  0.089171  0.059048  0.445148
Si  0.091436  0.058079  0.715941
O  0.742166  0.267349  0.415375
Si  0.732873  0.415396  0.347984
Si  0.733905  0.414134  0.619325
O  0.297599  0.418649  0.241131
O  0.308521  0.418385  0.509844
Si  0.267790  0.235870  0.396741
Si  0.269398  0.235690  0.667387
O  0.302221  0.409886  0.782205
O  0.267799  0.814507  0.365919
Si  0.339615  0.486992  0.512568
Si  0.732864  0.236174  0.445088
Si  0.730843  0.232669  0.716723
Si  0.325941  0.484220  0.785226
Si  0.266951  0.415325  0.300182
Si  0.267889  0.415242  0.571155
O  0.160113  0.266039  0.686468
O  0.624843  0.451149  0.463950
Si  0.910210  0.059055  0.396631
Si  0.911488  0.057790  0.667866
O  0.628578  0.447106  0.739052
O  0.268843  0.813549  0.637089
Si  0.089358  0.594200  0.347918
Si  0.089423  0.593557  0.619443
O  0.912593  0.663657  0.406316
O  0.913529  0.660940  0.678328
Si  0.267989  0.059145  0.347913
Si  0.268992  0.057941  0.618822
O  0.743493  0.266664  0.686595
O  0.941116  0.484696  0.415379
Si  0.732698  0.594134  0.396697
Si  0.731559  0.593653  0.668654
O  0.625097  0.238525  0.406373
O  0.627300  0.238496  0.677014
Si  0.090442  0.235666  0.299672
Si  0.089360  0.235766  0.571203
O  0.271340  0.297249  0.233409
O  0.267841  0.301977  0.504807
O  0.914178  0.449031  0.736185
Si  0.909845  0.415699  0.445094
Si  0.914360  0.412361  0.717060
Si  0.160542  0.666135  0.367623
Si  0.268360  0.235748  0.299754
Si  0.268034  0.235873  0.571133
O  0.912680  0.951200  0.463915
O  0.915730  0.951528  0.734627
Si  0.161364  0.665706  0.638730
Si  0.732717  0.415606  0.445130
Si  0.736044  0.411426  0.717184
O  0.270604  0.275354  0.782243
Si  0.089445  0.059129  0.347855
Si  0.090053  0.058076  0.619028
O  0.128747  0.660720  0.270553
O  0.125976  0.663367  0.542120
Si  0.909912  0.594213  0.396640
Si  0.911267  0.591405  0.668622
O  0.151119  0.661299  0.812591
O  0.912821  0.451187  0.463921
O  0.761807  0.308444  0.446707
Si  0.909855  0.059041  0.445107
Si  0.912592  0.059025  0.715885
O  0.337151  0.451315  0.348735
Si  0.090133  0.593768  0.299857
Si  0.089430  0.593970  0.571294
O  0.339665  0.451164  0.619399
O  0.126930  0.238326  0.270474
Si  0.732874  0.235890  0.396704
Si  0.734805  0.235158  0.667746
O  0.488318  0.594119  0.445042
O  0.124684  0.239222  0.541912
Si  0.267725  0.415449  0.348033
Si  0.269450  0.415951  0.618849
O  0.982006  0.308501  0.446696
O  0.986234  0.305465  0.718867
Si  0.732739  0.594009  0.348020
Si  0.733884  0.591875  0.619980
O  0.489552  0.600911  0.716802
O  0.761502  0.599964  0.367651
Si  0.267551  0.059033  0.396681
Si  0.268052  0.059590  0.667373
O  0.764946  0.593149  0.640016
O  0.941235  0.068520  0.415370
Si  0.910639  0.415186  0.300242
Si  0.910016  0.415326  0.571242
O  0.095360  0.262263  0.813166
O  0.752864  0.307789  0.719705
O  0.337426  0.951070  0.348835
Si  0.089130  0.236153  0.445118
Si  0.094045  0.232600  0.716395
O  0.273469  0.087976  0.367636
O  0.446345  0.285061  0.221147
O  0.447249  0.273896  0.493670
O  0.447620  0.267675  0.764825
O  0.274713  0.087331  0.638351
Si  0.160536  0.843362  0.367604
Si  0.161606  0.842466  0.638806
O  0.267779  0.302241  0.445112
O  0.272786  0.300151  0.715662
O  0.741994  0.484513  0.356458
Si  0.517070  0.486933  0.464645
Al  0.504387  0.487453  0.738037
O  0.982739  0.307796  0.307480
O  0.338458  0.950198  0.619578
Si  0.981949  0.666404  0.416005
Si  0.984177  0.664161  0.687554
O  0.982308  0.308179  0.579121
Si  0.517091  0.666210  0.367587
Si  0.517920  0.665108  0.639652
O  0.741861  0.484646  0.415425
O  0.943434  0.068510  0.686184
Si  0.986904  0.485150  0.241764
Si  0.982282  0.486984  0.512702
Si  0.001047  0.489263  0.781135
O  0.273859  0.308344  0.367702
O  0.267604  0.814261  0.445144
Si  0.339811  0.843248  0.416055
Si  0.340545  0.843863  0.687005
O  0.274503  0.309107  0.638506
O  0.975110  0.595728  0.232845
Si  0.160469  0.308495  0.464657
Si  0.166748  0.303620  0.735669
O  0.976009  0.594163  0.504971
O  0.158218  0.070664  0.685979
Si  0.981821  0.843228  0.464790
Si  0.983223  0.842593  0.736117
O  0.982349  0.087979  0.367563
O  0.624915  0.663710  0.406295
Si  0.517311  0.308036  0.415985
Si  0.518659  0.305994  0.687004
O  0.981963  0.087915  0.446811
Si  0.161742  0.664098  0.241187
Si  0.160223  0.666508  0.512900
Si  0.159685  0.667108  0.785284
O  0.983632  0.089104  0.717647
Si  0.339978  0.486681  0.367612
Si  0.341727  0.486448  0.638452
O  0.996057  0.597166  0.771359
O  0.982229  0.602280  0.307309
Si  0.986229  0.662018  0.241764
Si  0.980985  0.666570  0.513001
Si  0.975731  0.668843  0.784678
O  0.982508  0.600290  0.578849
Si  0.517266  0.486682  0.367540
Si  0.518066  0.485758  0.639186
O  0.734581  0.485521  0.688909
O  0.943302  0.481724  0.687434
O  0.761416  0.308322  0.367640
Si  0.160450  0.843268  0.464766
Si  0.162447  0.840981  0.735956
O  0.765105  0.306757  0.638654
O  0.625771  0.666997  0.676726
Si  0.340082  0.307999  0.416054
Si  0.343415  0.306637  0.686420
O  0.488324  0.593807  0.365961
Si  0.339982  0.843334  0.367607
Si  0.340981  0.842589  0.638776
O  0.490834  0.592358  0.637598
O  0.982162  0.600262  0.367570
Si  0.162081  0.309598  0.241123
Si  0.160490  0.308442  0.512669
Si  0.163308  0.305491  0.783928
O  0.982945  0.597369  0.639550
H  0.882300  0.596256  0.820857
H  0.960125  0.392663  0.821497
H  0.187076  0.599235  0.821925
H  0.107603  0.194331  0.820243
H  0.308152  0.399863  0.827091
H  0.396443  0.175450  0.817486
H  0.902022  0.491777  0.222690
H  0.901851  0.811193  0.222758
H  0.098700  0.324744  0.215779
H  0.098884  0.806393  0.215926
H  0.482387  0.500034  0.220127
H  0.479976  0.326820  0.215797
C  0.345362  0.987576  0.728696
H  0.640197  0.690503  0.740999
C  0.591053  0.655597  0.746401
H  0.560979  0.524369  0.774596
H  0.440101  0.687400  0.758709
H  0.389289  0.019213  0.727717
H  0.629330  0.469809  0.750471
H  0.609035  0.565150  0.783973
H  0.686404  0.511268  0.760255
C  0.467106  0.820871  0.736639
H  0.270722  0.030341  0.735662
H  0.316170  0.855439  0.748061
H  0.361941  0.994152  0.708942
C  0.488575  0.719341  0.755391
C  0.613647  0.558639  0.767029
H  0.473063  0.721084  0.774243
H  0.516050  0.852240  0.733351
C  0.364774  0.883961  0.746165
H  0.348515  0.879475  0.765769
H  0.604259  0.647485  0.728664
H  0.481933  0.820182  0.717741
