# Supplementary material for: External acidity as performance descriptor in polyolefin cracking using zeolite-based materials
Source: Nat Commun. 2025 Mar 26;16:2980. doi: 10.1038/s41467-025-57158-1 (PMC11947190; doi:10.1038/s41467-025-57158-1)
Supplement: Supplementary file 3 — Source Data [file 41467_2025_57158_MOESM3_ESM.zip › Model7_TS.cif]

data_Model7_TS

_cell_length_a                        17.2746999999999993
_cell_length_b                        17.2746999976140643
_cell_length_c                        63.6867333090265291
_cell_angle_alpha                     60.0000000007197940
_cell_angle_beta                      60.0000000046884878
_cell_angle_gamma                     59.9999999954311178


_symmetry_space_group_name_H-M     'P 1'
_symmetry_Int_Tables_number        1


loop_
_atom_site_label
_atom_site_fract_x
_atom_site_fract_y
_atom_site_fract_z
O  0.979484  0.096145  0.637144
O  0.087343  0.426705  0.454575
O  0.091102  0.421733  0.725706
O  0.937898  0.493520  0.572044
O  0.504189  0.644479  0.395526
O  0.509857  0.640802  0.666310
O  0.621004  0.460765  0.346944
O  0.622542  0.456578  0.619287
O  0.304996  0.842728  0.395614
O  0.301504  0.845951  0.666505
O  0.263914  0.602986  0.364163
O  0.265319  0.602234  0.635312
O  0.091024  0.428206  0.239028
O  0.087640  0.426737  0.508581
O  0.104247  0.430105  0.774477
O  0.907771  0.668931  0.269088
O  0.305098  0.426896  0.395568
O  0.305060  0.425727  0.666637
O  0.908769  0.672498  0.540306
O  0.890149  0.666544  0.810450
Si  0.513320  0.675780  0.414265
O  0.087570  0.843332  0.454458
O  0.089042  0.840997  0.725706
O  0.154643  0.494081  0.354624
O  0.090422  0.631664  0.239314
O  0.087717  0.644177  0.508615
O  0.074466  0.650992  0.784194
Si  0.512092  0.674070  0.685873
O  0.504043  0.426591  0.395545
O  0.503046  0.424825  0.667571
O  0.121080  0.960381  0.462171
O  0.124758  0.958554  0.732534
O  0.087869  0.644119  0.395513
O  0.089218  0.642244  0.666742
O  0.155369  0.493500  0.625901
O  0.332720  0.247956  0.404800
Si  0.335421  0.318464  0.239554
Si  0.336071  0.317848  0.510896
Si  0.338374  0.310635  0.783014
O  0.333838  0.246430  0.675618
O  0.153010  0.492279  0.301629
O  0.503692  0.427428  0.454307
O  0.507984  0.415872  0.725161
O  0.484513  0.311211  0.443337
O  0.087764  0.843100  0.395539
O  0.089232  0.841197  0.666970
O  0.908846  0.960270  0.404622
O  0.910691  0.958701  0.675877
O  0.155013  0.493599  0.572009
O  0.798532  0.137944  0.452769
O  0.800833  0.137642  0.723939
O  0.487260  0.298187  0.714787
O  0.088133  0.638345  0.317048
O  0.088559  0.637736  0.588447
O  0.156137  0.076098  0.625739
O  0.154623  0.077262  0.354617
O  0.298899  0.426605  0.317271
O  0.299427  0.427687  0.588200
Si  0.978015  0.496190  0.462995
Si  0.982437  0.492095  0.734141
O  0.798897  0.137987  0.395600
O  0.800458  0.136388  0.667083
O  0.621018  0.248518  0.462209
O  0.621241  0.236421  0.734367
O  0.299139  0.137846  0.317179
O  0.299798  0.137604  0.588182
O  0.153901  0.276274  0.413779
O  0.270921  0.317197  0.305780
O  0.739607  0.493437  0.626089
O  0.798622  0.427453  0.452800
O  0.803572  0.423855  0.723366
O  0.331283  0.462807  0.269106
O  0.798975  0.638023  0.395604
O  0.799547  0.633622  0.667930
O  0.333638  0.460306  0.540097
O  0.293152  0.471346  0.812884
O  0.088100  0.137819  0.317066
O  0.088541  0.137516  0.588429
O  0.972307  0.823215  0.443347
O  0.121060  0.672952  0.346925
O  0.798797  0.638148  0.317249
O  0.800117  0.637630  0.588694
O  0.121868  0.672231  0.618209
O  0.972304  0.822745  0.714886
O  0.298234  0.138085  0.395730
O  0.299801  0.137246  0.666416
Si  0.513229  0.317698  0.462895
O  0.908609  0.463493  0.269176
Si  0.513875  0.309510  0.734142
O  0.087404  0.138090  0.452915
O  0.091591  0.134744  0.724011
O  0.908795  0.460480  0.540320
O  0.798904  0.427020  0.317255
O  0.799177  0.427641  0.588557
O  0.154356  0.275603  0.301058
O  0.931560  0.467617  0.810130
O  0.443290  0.782595  0.356451
O  0.443569  0.780737  0.628222
O  0.267286  0.604377  0.231327
O  0.620975  0.672644  0.346943
O  0.150905  0.293791  0.219156
O  0.153769  0.282757  0.492121
O  0.160649  0.276743  0.763001
O  0.621957  0.672447  0.617507
O  0.962475  0.477111  0.220455
O  0.943629  0.493331  0.492076
O  0.949700  0.489521  0.763206
O  0.264177  0.603478  0.503004
O  0.270414  0.317345  0.577306
O  0.443247  0.782890  0.413545
O  0.445426  0.785092  0.682224
O  0.259669  0.602272  0.770607
O  0.963322  0.780067  0.220298
O  0.943807  0.782460  0.492045
O  0.941269  0.785314  0.763677
O  0.332727  0.960465  0.404648
O  0.443402  0.493278  0.356438
O  0.444822  0.491156  0.628027
O  0.331825  0.959638  0.676431
O  0.266500  0.820118  0.714525
Si  0.978225  0.852413  0.414257
O  0.443176  0.282624  0.413595
O  0.447212  0.280555  0.682988
Si  0.979718  0.850752  0.685758
O  0.150713  0.779422  0.219182
O  0.153775  0.782859  0.492025
O  0.153708  0.782815  0.763383
O  0.153871  0.077971  0.413710
O  0.333461  0.246669  0.268877
O  0.333284  0.248584  0.540137
O  0.343288  0.257910  0.812354
O  0.121373  0.247601  0.462263
O  0.937165  0.491546  0.302001
O  0.943692  0.782630  0.413452
O  0.945275  0.779933  0.685239
O  0.127338  0.242822  0.733132
O  0.154209  0.782505  0.356436
O  0.154101  0.781701  0.627831
O  0.972646  0.603227  0.443345
O  0.120903  0.960250  0.346984
O  0.441972  0.476357  0.220200
O  0.443478  0.493135  0.491938
O  0.435925  0.484418  0.767137
O  0.121008  0.959336  0.618392
Si  0.906186  0.602204  0.298468
Si  0.906615  0.603080  0.569524
O  0.154709  0.275805  0.572211
O  0.975688  0.599424  0.714616
Si  0.332840  0.494106  0.240065
Si  0.085008  0.068266  0.443443
Si  0.087505  0.066692  0.714231
O  0.737956  0.276267  0.413684
Si  0.728829  0.424714  0.346293
Si  0.730766  0.423468  0.617847
O  0.293802  0.427470  0.239397
O  0.304620  0.427479  0.508343
Si  0.263478  0.245195  0.395070
Si  0.264963  0.244321  0.665711
O  0.300699  0.423415  0.777573
O  0.263853  0.823757  0.364188
Si  0.336230  0.496192  0.510862
Si  0.728911  0.245251  0.443360
Si  0.726108  0.242714  0.715349
Si  0.326002  0.494074  0.781658
Si  0.263279  0.424476  0.298386
Si  0.264586  0.424555  0.569370
O  0.155486  0.274819  0.684591
O  0.621104  0.459860  0.462183
Si  0.906130  0.068136  0.394881
Si  0.907678  0.066752  0.666241
O  0.623610  0.465634  0.734473
O  0.264977  0.822753  0.635044
Si  0.085526  0.603554  0.346108
Si  0.086132  0.602942  0.617476
O  0.908991  0.672193  0.404668
O  0.909343  0.669917  0.676518
Si  0.263980  0.068366  0.346202
Si  0.265831  0.066671  0.617124
O  0.736414  0.274830  0.685464
O  0.937074  0.493478  0.413641
Si  0.728818  0.603527  0.394965
Si  0.727918  0.601445  0.666849
O  0.620991  0.247559  0.404626
O  0.624118  0.247661  0.674103
Si  0.086313  0.244937  0.297967
Si  0.085796  0.244840  0.569555
O  0.267036  0.306185  0.231771
O  0.263965  0.311699  0.503037
O  0.911211  0.457880  0.733440
Si  0.905743  0.424947  0.443422
Si  0.910395  0.421592  0.714223
Si  0.156750  0.675427  0.365786
Si  0.264502  0.244859  0.297992
Si  0.264430  0.245050  0.569452
O  0.908483  0.960156  0.462145
O  0.910449  0.960300  0.733279
Si  0.158086  0.674326  0.637010
Si  0.729003  0.424620  0.443355
Si  0.727122  0.424022  0.715245
O  0.263068  0.286311  0.780922
Si  0.085518  0.068256  0.346111
Si  0.086346  0.067233  0.617447
O  0.124703  0.670042  0.268723
O  0.122204  0.672641  0.540186
Si  0.906209  0.603087  0.394904
Si  0.907471  0.601082  0.666393
O  0.146164  0.666215  0.810582
O  0.908253  0.461259  0.462146
O  0.758281  0.317541  0.444835
Si  0.905726  0.068029  0.443383
Si  0.907540  0.067974  0.714470
O  0.333676  0.459965  0.347018
Si  0.086321  0.603029  0.298042
Si  0.086287  0.603237  0.569393
O  0.334794  0.459769  0.618047
O  0.122252  0.247813  0.268777
Si  0.728748  0.244977  0.394967
Si  0.730871  0.244074  0.665997
O  0.484592  0.603295  0.443306
O  0.121756  0.247697  0.540285
Si  0.263953  0.424564  0.346278
Si  0.265010  0.424680  0.617280
O  0.978013  0.317686  0.445224
O  0.981896  0.314047  0.716744
Si  0.728784  0.603323  0.346290
Si  0.729031  0.603396  0.617591
O  0.477639  0.609422  0.714851
O  0.757342  0.609447  0.365930
Si  0.263445  0.068380  0.394972
Si  0.264452  0.067400  0.665916
O  0.755336  0.610460  0.637588
O  0.937009  0.077665  0.413638
Si  0.906553  0.424302  0.298564
Si  0.906342  0.424654  0.569551
O  0.087944  0.273220  0.811499
O  0.749931  0.317295  0.717711
O  0.333532  0.960325  0.347117
Si  0.085115  0.245116  0.443523
Si  0.089431  0.241680  0.714509
O  0.269321  0.097273  0.365934
O  0.442227  0.293787  0.219373
O  0.443329  0.283338  0.491975
O  0.442272  0.272826  0.763173
O  0.272243  0.094803  0.636808
Si  0.156687  0.852578  0.365808
Si  0.157359  0.851518  0.637117
O  0.263644  0.311847  0.443413
O  0.268673  0.308688  0.714202
O  0.738197  0.493762  0.354735
Si  0.513321  0.495998  0.462861
Al  0.507406  0.492720  0.735129
O  0.978620  0.316946  0.305893
O  0.335263  0.959099  0.617626
Si  0.978372  0.675316  0.414265
Si  0.980283  0.673062  0.685666
O  0.978735  0.317411  0.577300
Si  0.513176  0.675474  0.365865
Si  0.514944  0.673774  0.637042
O  0.738107  0.494004  0.413678
O  0.939250  0.076523  0.684803
Si  0.982578  0.494161  0.240069
Si  0.978180  0.495942  0.511064
Si  0.993191  0.498352  0.779353
O  0.269466  0.317664  0.366034
O  0.263760  0.823384  0.443371
Si  0.335947  0.852516  0.414301
Si  0.336279  0.851735  0.685095
O  0.270521  0.317416  0.636779
O  0.970444  0.604801  0.231214
Si  0.156567  0.317292  0.463044
Si  0.162121  0.312935  0.733917
O  0.972578  0.603015  0.503174
O  0.154146  0.079291  0.684249
Si  0.978099  0.852344  0.462944
Si  0.978739  0.851936  0.734411
O  0.978418  0.096935  0.365830
O  0.621085  0.673123  0.404613
Si  0.513247  0.317061  0.414296
Si  0.515574  0.313427  0.685054
O  0.977883  0.096776  0.445109
Si  0.157653  0.672876  0.239411
Si  0.156992  0.675593  0.510964
Si  0.157832  0.674590  0.782598
O  0.979607  0.096621  0.716303
Si  0.336204  0.495805  0.365842
Si  0.337649  0.494928  0.636987
O  0.986186  0.606851  0.769741
O  0.978448  0.611338  0.305545
Si  0.982145  0.670871  0.240066
Si  0.978257  0.675357  0.511060
Si  0.973359  0.676587  0.782502
O  0.979269  0.609328  0.577159
Si  0.513200  0.495915  0.365874
Si  0.514185  0.493497  0.637746
O  0.738667  0.491215  0.685194
O  0.941991  0.490973  0.684679
O  0.757250  0.317615  0.365938
Si  0.156573  0.852599  0.462939
Si  0.158776  0.849746  0.734066
O  0.763154  0.316188  0.637074
O  0.620840  0.670762  0.677263
Si  0.335898  0.317393  0.414364
Si  0.338743  0.315739  0.684830
O  0.484179  0.602979  0.364352
Si  0.336083  0.852571  0.365861
Si  0.336639  0.851822  0.636888
O  0.485608  0.601161  0.635655
O  0.978483  0.609198  0.365835
Si  0.157769  0.318791  0.239410
Si  0.156792  0.317300  0.511035
Si  0.156561  0.315923  0.782232
O  0.978785  0.609125  0.637182
H  0.881779  0.604683  0.819478
H  0.957441  0.400758  0.819629
H  0.181343  0.603045  0.819758
H  0.099562  0.205413  0.818542
H  0.298716  0.405284  0.823310
H  0.390061  0.194996  0.815814
H  0.897499  0.500834  0.221041
H  0.898605  0.820097  0.220768
H  0.094700  0.333773  0.214014
H  0.094256  0.814598  0.214136
H  0.478783  0.508509  0.218397
H  0.475840  0.335753  0.213879
C  0.474700  0.797226  0.727537
H  0.707947  0.555056  0.770424
C  0.690735  0.495872  0.773605
H  0.683083  0.358490  0.802872
H  0.570361  0.475817  0.775790
H  0.511992  0.831797  0.728160
H  0.600521  0.542595  0.748838
H  0.644495  0.447819  0.815649
H  0.767202  0.395893  0.800358
C  0.582198  0.633521  0.743598
H  0.400354  0.843130  0.730310
H  0.437160  0.669312  0.748388
H  0.505469  0.793018  0.708197
C  0.593710  0.532680  0.771612
C  0.696103  0.420266  0.799681
H  0.535670  0.572114  0.784494
H  0.631695  0.657572  0.742810
C  0.480025  0.699576  0.748344
H  0.450866  0.706289  0.767397
H  0.744181  0.465958  0.758299
H  0.611227  0.624165  0.724756
